# Supplementary material for: Chronic Neurobehavioral Impairments and Decreased Hippocampal Expression of Genes Important for Brain Glucose Utilization in a Mouse Model of Mild TBI
Source: Front Endocrinol (Lausanne). 2020 Sep 18;11:556380. doi: 10.3389/fendo.2020.556380 (PMC7531511; doi:10.3389/fendo.2020.556380)
Supplement: Supplemental File 1 — Gene expression in hippocampus. [file Data_Sheet_1.xlsx]

## Sheet: HK1
																									Hippocampus		controleteral			ipisiletral
Tissue			10wk	19wk	28wk			Anova: Two-Factor With Replication																			10wk	19wk	28wk	10wk	19wk	28wk
Hippo	Controlateral side	Sham	4.15438	3.68933	3.73937																				Control	Sham	4.15438	3.68933	3.73937	4.22907	3.16882	3.27644
HK1			3.76978	3.74331	3.51217			SUMMARY	10wk	19wk	28wk	Total															3.76978	3.74331	3.51217	3.07931	3.23328	3.12298
			4.41028	2.96637	3.05884			Sham																			4.41028	2.96637	3.05884	3.19765	3.01274	3.35893
			3.29645	3.0037	3.15188			Count	10	10	10	30															3.29645	3.0037	3.15188	3.27745	3.13986	3.3322
			4.38236	3.03776	3.34106			Sum	36.7739	31.6063	33.933	102.313															4.38236	3.03776	3.34106	3.50056	3.40527	4.37169
			3.74515	2.86297	2.74302			Average	3.67739	3.16063	3.3933	3.41044															3.74515	2.86297	2.74302	3.32063	3.9162	3.8688
			4.09984	3.25721	3.51928			Variance	0.349088	0.0990804	0.114772	0.220899															4.09984	3.25721	3.51928	3.82051	3.08598	3.79423
			2.79048	3.04266	3.58241																						2.79048	3.04266	3.58241	3.42286	3.0451	3.17931
			3.04174	2.87356	3.89496			TBI																			3.04174	2.87356	3.89496	3.449	3.16923	3.54
			3.08342	3.12943	3.39			Count	10	10	10	30															3.08342	3.12943	3.39	3.94172	3.08055	3.54
		TBI	3.64096	2.72738	2.99877			Sum	36.6233	34.1859	34.888	105.697														TBI	3.64096	2.72738	2.99877	3.07069	3.14085	2.92322
			3.22147	4.09479	3.40314			Average	3.66233	3.41859	3.4888	3.52324															3.22147	4.09479	3.40314	3.4936	2.92325	2.82843
			3.34092	3.60432	3.58632			Variance	0.104092	0.351073	0.136199	0.194383															3.34092	3.60432	3.58632	3.37437	2.99164	3.4264
			3.64361	4.02318	3.85391																						3.64361	4.02318	3.85391	3.31648	3.32092	3.53326
			3.57594	3.40174	2.99765			Total																			3.57594	3.40174	2.99765	3.1825	3.53326	4.88651
			3.43259	3.65905	3.09387			Count	20	20	20																3.43259	3.65905	3.09387	3.48015	3.87447	4.52
			4.24943	3.87195	3.93831			Sum	73.3972	65.7922	68.821																4.24943	3.87195	3.93831	2.90354	3.8331	4.76999
			3.8007	2.9751	3.9702			Average	3.66986	3.28961	3.44105																3.8007	2.9751	3.9702	3.08568	2.62312	4.98295
			3.59705	2.26018	3.55581			Variance	0.214724	0.230741	0.121281																3.59705	2.26018	3.55581	3.16374	2.03411	4.47225
			4.1206	3.56819	3.49																						4.1206	3.56819	3.49	3.3856	2.63498	4.038
	mean	Sham	3.67739	3.16063	3.3933			ANOVA
		TBI	3.66233	3.41859	3.4888			Source of Variation	SS	df	MS	F	P-value	F crit
								Sample	0.190851	1	0.190851	0.992032	0.323688	4.01954
	SE	Sham	0.186839	0.0995391	0.107132			Columns	1.46584	2	0.732922	3.80968	0.0283314	3.16825
		TBI	0.102025	0.187369	0.116704			Interaction	0.188591	2	0.0942954	0.490141	0.615238	3.16825
								Within	10.3887	54	0.192384
								Total	12.234	59
			10wk	19wk	28wk			Anova: Two-Factor With Replication
Hippo	ipsilateral side	Sham	4.22907	3.16882	3.27644
HK1			3.07931	3.23328	3.12298			SUMMARY	10wk	19wk	28wk	Total
			3.19765	3.01274	3.35893			Sham																			controleteral			ipsiletral
			3.27745	3.13986	3.3322			Count	10	10	10	30															10wk	19wk	28wk	10wk	19wk	28wk
			3.50056	3.40527	4.37169			Sum	35.2388	32.257	35.3846	102.88													Control	Sham	112.891	100.254	101.613	114.92	86.1093	89.0337
			3.32063	3.9162	3.8688			Average	3.52388	3.2257	3.53846	3.42935															102.44	101.72	95.4394	83.6769	87.861	84.8636
			3.82051	3.08598	3.79423			Variance	0.131371	0.0712716	0.145984	0.129682															119.845	80.6078	83.1205	86.8925	81.8679	91.2752
			3.42286	3.0451	3.17931																						89.5775	81.6222	85.6489	89.0612	85.3223	90.549
			3.449	3.16923	3.54			TBI																			119.086	82.5478	90.7896	95.124	92.5344	118.796
			3.94172	3.08055	3.54			Count	10	10	10	30															101.77	77.7982	74.5386	90.2345	106.419	105.13
		TBI	3.07069	3.14085	2.92322			Sum	32.4563	30.9097	40.5039	103.87															111.409	88.5112	95.6327	103.818	83.8582	103.104
			3.4936	2.92325	2.82843			Average	3.24563	3.09097	4.05039	3.46233															75.8282	82.681	97.3481	93.0126	82.7473	86.3944
			3.37437	2.99164	3.4264			Variance	0.0379536	0.333042	0.680525	0.509327															82.6559	78.086	105.841	93.7229	86.1203	96.1957
			3.31648	3.32092	3.53326																						83.7886	85.0389	92.1196	107.112	83.7107	96.1957
			3.1825	3.53326	4.88651			Total																		TBI	98.9391	74.1135	81.4882	83.4426	85.3492	79.4352
			3.48015	3.87447	4.52			Count	20	20	20																87.5399	111.271	92.4768	94.9347	79.4361	76.8594
			2.90354	3.8331	4.76999			Sum	67.6951	63.1668	75.8885																90.7859	97.9435	97.4545	91.6949	81.2946	93.1087
			3.08568	2.62312	4.98295			Average	3.38476	3.15834	3.79442																99.0111	109.326	104.726	90.1218	90.2424	96.0125
			3.16374	2.03411	4.47225			Variance	0.10058	0.196294	0.460471																97.1723	92.4385	81.4578	86.481	96.0125	132.786
			3.3856	2.63498	4.038																						93.2769	99.4307	84.0724	94.5694	105.285	122.826
																											115.474	105.216	107.019	78.9005	104.16	129.619
	mean	Sham	3.52388	3.2257	3.53846			ANOVA																			103.28	80.8451	107.886	83.85	71.2805	135.406
		TBI	3.24563	3.09097	4.0381			Source of Variation	SS	df	MS	F	P-value	F crit													97.7458	61.418	96.6252	85.9711	55.2748	121.528
								Sample	0.0163204	1	0.0163204	0.0699371	0.792435	4.01954													111.973	96.9616	94.837	92	71.6027	109.728
	SE	Sham	0.114617	0.0844225	0.120824			Columns	4.158	2	2.079	8.90906	0.000453225	3.16825
		TBI	0.0616065	0.182495	0.25613			Interaction	1.77191	2	0.885953	3.79654	0.0286595	3.16825											mean	Sham	99.929	85.8867	92.2092	95.7575	87.655	96.1538
								Within	12.6013	54	0.233358															TBI	99.5198	92.8964	94.8043	88.1966	83.9938	109.731
	T test		0.0464601	0.511325	0.158655
								Total	18.5476	59															SE	Sham	5.07715	2.70487	2.91119	3.1146	2.29409	3.28326
																										TBI	2.77243	5.09156	3.17131	1.67409	4.95909	6.96006

## Sheet: PFK
Tissue			10wk	19wk	28wk			Anova: Two-Factor With Replication																	Hippocampus		controleteral			ipsiletral
Hippo	Controlateral side	Sham	3.70307	3.17846	3.10571																						10wk	19wk	28wk	10wk	19wk	28wk
PFK			3.36464	3.53923	2.87902			SUMMARY	10wk	19wk	28wk	Total													Control	Sham	3.70307	3.17846	3.10571	3.59101	2.90094	3.13422
			3.37322	2.51454	3.24518			Sham																			3.36464	3.53923	2.87902	3.15957	2.47526	3.13253
			3.18444	2.98308	2.8453			Count	10	10	10	30															3.37322	2.51454	3.24518	2.62661	2.66102	3.35031
			4.10756	3.27429	3.2806			Sum	34.0753	29.4304	31.8195	95.3252															3.18444	2.98308	2.8453	2.73374	2.60569	3.04352
			2.87696	2.51351	3.2864			Average	3.40753	2.94304	3.18195	3.17751															4.10756	3.27429	3.2806	2.96518	3.27894	3.51337
			4.07023	2.89035	3.51072			Variance	0.183291	0.112876	0.0612307	0.148126															2.87696	2.51351	3.2864	3.02037	2.91309	3.23012
			2.9554	3.08384	3.55945																						4.07023	2.89035	3.51072	2.82942	2.74104	3.37683
			3.32931	2.79449	2.92716			TBI																			2.9554	3.08384	3.55945	2.9282	2.53248	3.16703
			3.1105	2.65859	3.18			Count	10	10	10	30															3.32931	2.79449	2.92716	2.89081	2.8881	3.24
		TBI	3.1913	2.50841	3.46452			Sum	33.3118	29.1661	32.9327	95.4106															3.1105	2.65859	3.18	3.75501	2.86622	3.24
			3.41173	3.3213	3.14697			Average	3.33118	2.91661	3.29327	3.18035														TBI	3.1913	2.50841	3.46452	3.09741	2.77628	2.94061
			3.29948	2.65302	2.99636			Variance	0.050511	0.12383	0.121197	0.127946															3.41173	3.3213	3.14697	3.17276	2.78705	3.18821
			3.30075	3.07707	3.82619																						3.29948	2.65302	2.99636	2.96905	3.09154	3.45793
			3.26254	2.87034	2.8662			Total																			3.30075	3.07707	3.82619	2.60042	2.87419	3.45095
			3.42403	3.3498	3.39201			Count	20	20	20																3.26254	2.87034	2.8662	2.98815	3.47149	4.03566
			3.15038	3.40319	3.5479			Sum	67.3871	58.5965	64.7522																3.42403	3.3498	3.39201	3.25485	3.49496	3.69107
			3.54802	2.67152	3.64511			Average	3.36936	2.92982	3.23761																3.15038	3.40319	3.5479	2.42916	2.89147	3.90818
			2.95453	2.47392	2.75744			Variance	0.112282	0.112308	0.0896741																3.54802	2.67152	3.64511	2.73168	2.41274	4.12544
			3.76903	2.83753	3.29																						2.95453	2.47392	2.75744	3.32768	2.16179	3.99313
																											3.76903	2.83753	3.29	3.12765	2.99138	3.64
	mean	Sham	3.40753	2.94304	3.18195			ANOVA
		TBI	3.33118	2.91661	3.29327			Source of Variation	SS	df	MS	F	P-value	F crit											mean	Sham	3.40753	2.94304	3.18195	3.04999	2.78628	3.24279
								Sample	0.000121433	1	0.000121433	0.00111588	0.973475	4.01954												TBI	3.33118	2.91661	3.29327	2.96988	2.89529	3.64312
	SE	Sham	0.135385	0.106243	0.07825			Columns	2.0352	2	1.0176	9.35101	0.000325745	3.16825
		TBI	0.0710711	0.111279	0.11009			Interaction	0.0944783	2	0.0472391	0.434093	0.650092	3.16825											SE	Sham	0.135385	0.106243	0.07825	0.114402	0.0745504	0.0437555
								Within	5.87642	54	0.108823															TBI	0.0710711	0.111279	0.11009	0.092945	0.130664	0.122632
								Total	8.00622	59
			10wk	19wk	28wk			Anova: Two-Factor With Replication
Hippo	ipsilateral side	Sham	3.59101	2.90094	3.13422
PFK			3.15957	2.47526	3.13253			SUMMARY	10wk	19wk	28wk	Total
			2.62661	2.66102	3.35031			Sham																			controleteral			ipsiletral
			2.73374	2.60569	3.04352			Count	10	10	10	30															10wk	19wk	28wk	10wk	19wk	28wk
			2.96518	3.27894	3.51337			Sum	30.4999	27.8628	32.4279	90.7906													Control	Sham	108.658	93.2645	91.13	105.37	85.1216	91.9665
			3.02037	2.91309	3.23012			Average	3.04999	2.78628	3.24279	3.02635															98.7278	103.851	84.4782	92.7103	72.6308	91.9169
			2.82942	2.74104	3.37683			Variance	0.130878	0.0555777	0.0191455	0.100028															98.9795	73.7835	95.2224	77.0719	78.0815	98.3071
			2.9282	2.53248	3.16703																						93.44	87.5318	83.4887	80.2155	76.458	89.3051
			2.89081	2.8881	3.24			TBI																			120.527	96.0767	96.2617	87.0063	96.213	103.092
			3.75501	2.86622	3.24			Count	10	10	10	30															84.418	73.7531	96.4318	88.6259	85.478	94.7806
		TBI	3.09741	2.77628	2.94061			Sum	29.6988	28.9529	36.4312	95.0829															119.432	84.8108	103.014	83.0228	80.4294	99.0855
			3.17276	2.78705	3.18821			Average	2.96988	2.89529	3.64312	3.16943															86.7195	90.4882	104.444	85.9214	74.3099	92.9292
			2.96905	3.09154	3.45793			Variance	0.0863877	0.17073	0.150387	0.243485															97.6911	81.9978	85.8907	84.8243	84.7447	95.0704
			2.60042	2.87419	3.45095																						91.2705	78.0103	93.3099	110.182	84.1027	95.0704
			2.98815	3.47149	4.03566			Total																		TBI	93.6413	73.6035	101.658	90.8864	81.4635	86.2854
			3.25485	3.49496	3.69107			Count	20	20	20																100.109	97.4561	92.3406	93.0973	81.7796	93.5508
			2.42916	2.89147	3.90818			Sum	60.1987	56.8157	68.8591																96.8158	77.8469	87.9212	87.1199	90.7141	101.465
			2.73168	2.41274	4.12544			Average	3.00994	2.84078	3.44295																96.8531	90.2895	112.271	76.3034	84.3366	101.26
			3.32768	2.16179	3.99313			Variance	0.104604	0.110326	0.122479																95.7318	84.2236	84.1022	87.6804	101.863	118.417
			3.12765	2.99138	3.64																						100.47	98.2922	99.5309	95.5061	102.552	108.306
																											92.4409	99.8588	104.105	71.2783	84.8437	114.677
	mean	Sham	3.04999	2.78628	3.24279			ANOVA																			104.109	78.3897	106.958	80.1551	70.7962	121.052
		TBI	2.96988	2.89529	3.64312			Source of Variation	SS	df	MS	F	P-value	F crit													86.6941	72.5916	80.9109	97.6432	63.4329	117.169
								Sample	0.307058	1	0.307058	3.00494	0.088718	4.01954													110.594	83.261	96.5376	91.7738	87.7752	106.808
	SE	Sham	0.114402	0.0745504	0.0437555			Columns	3.85819	2	1.9291	18.8786	6.07223e-07	3.16825
		TBI	0.092945	0.130664	0.122632			Interaction	0.58575	2	0.292875	2.86614	0.0656122	3.16825											mean	Sham	99.9863	86.3567	93.3671	89.495	81.757	95.1523
								Within	5.51796	54	0.102184															TBI	97.7459	85.5813	96.6335	87.1444	84.9556	106.899
								Total	10.269	59															SE	Sham	3.97256	3.11746	2.29607	3.35687	2.18751	1.28391
																										TBI	2.08542	3.26523	3.23033	2.72726	3.83403	3.59837

## Sheet: PK
Tissue			10wk	19wk	28wk			Anova: Two-Factor With Replication																	Hippocampus		controleteral			ipsiletral
Hippo	Control	Sham	29.3887	14.0864	21.5483																						10wk	19wk	28wk	10wk	19wk	28wk
PK			23.4227	13.9338	13.9859			SUMMARY	10wk	19wk	28wk	Total													Control	Sham	29.3887	14.0864	21.5483	9.76152	13.321	3.54553
			16.051	14.1605	9.99602			Sham																			23.4227	13.9338	13.9859	11.9837	7.65587	2.94262
			15.368	19.3719	10.7616			Count	10	10	10	30															16.051	14.1605	9.99602	9.4485	6.54788	5.60781
			21.4961	11.1204	18.9106			Sum	215.058	160.975	152.296	528.329															15.368	19.3719	10.7616	11.2985	9.21097	6.73904
			17.5306	14.748	8.37325			Average	21.5058	16.0975	15.2296	17.611															21.4961	11.1204	18.9106	14.2526	5.16716	8.34898
			19.1989	18.1935	21.0981			Variance	33.7381	9.50622	22.5882	28.4071															17.5306	14.748	8.37325	9.55634	9.69562	7.02916
			14.9823	15.4311	13.2294																						19.1989	18.1935	21.0981	9.90969	9.2126	6.95861
			28.7072	19.2514	19.1626			TBI																			14.9823	15.4311	13.2294	13.8495	10.6139	7.7896
			28.9126	20.6778	15.23			Count	10	10	10	30															28.7072	19.2514	19.1626	10.8878	9.98144	6.12
		TBI	5.72391	6.04528	8.72579			Sum	180.541	126.547	108.576	415.663															28.9126	20.6778	15.23	12.2389	10.3727	6.12
			10.6563	15.038	10.6201			Average	18.0541	12.6547	10.8576	13.8554														TBI	5.72391	6.04528	8.72579	12.4018	6.08185	3.04795
			24.1942	10.7046	8.52426			Variance	43.7879	23.1948	23.9638	37.8998															10.6563	15.038	10.6201	11.1827	7.41449	0.679081
			17.9588	8.49869	9.60262																						24.1942	10.7046	8.52426	9.66138	4.69552	1.74571
			28.5612	12.3536	17.4203			Total																			17.9588	8.49869	9.60262	7.09375	9.22341	2.87222
			20.6508	5.54017	12.693			Count	20	20	20																28.5612	12.3536	17.4203	9.81236	10.737	3.45
			18.5583	19.5826	5.20876			Sum	395.599	287.522	260.871																20.6508	5.54017	12.693	15.2161	2.50208	4.89251
			19.5924	15.6401	4.56402			Average	19.7799	14.3761	13.0436																18.5583	19.5826	5.20876	18.1805	5.47871	6.01932
			13.5285	14.971	16.6033			Variance	39.8582	18.6091	27.0811																19.5924	15.6401	4.56402	10.826	2.35435	2.27048
			21.1164	13.7676	10.86																						13.5285	14.971	16.6033	12.5301	8.14943	6.03473
																											21.1164	13.7676	10.86	12.591	9.94468	3.45
	mean	Sham	21.5058	16.0975	15.2296			ANOVA
		TBI	18.0541	12.2142	10.4822			Source of Variation	SS	df	MS	F	P-value	F crit											mean	Sham	21.5058	16.0975	15.2296	11.3187	9.17791	6.12014
								Sample	211.558	1	211.558	8.09642	0.00625504	4.01954												TBI	18.0541	12.2142	10.4822	11.9496	6.65815	3.4462
	SE	Sham	1.83679	0.974998	1.50294			Columns	509.039	2	254.519	9.74058	0.000244276	3.16825
		TBI	2.09256	1.42485	1.33825			Interaction	2.8508	2	1.4254	0.0545507	0.946963	3.16825											SE	Sham	1.83679	0.974998	1.50294	0.552784	0.721807	0.544212
								Within	1411.01	54	26.1298															TBI	2.09256	1.42485	1.33825	0.975706	0.932055	0.5561
								Total	2134.46	59
			10wk	19wk	28wk			Anova: Two-Factor With Replication
Hippo	ipisil	Sham	9.76152	13.321	3.54553
PK			11.9837	7.65587	2.94262			SUMMARY	10wk	19wk	28wk	Total
			9.4485	6.54788	5.60781			Sham																			controleteral			ipsiletral
			11.2985	9.21097	6.73904			Count	10	10	10	30															10wk	19wk	28wk	10wk	19wk	28wk
			14.2526	5.16716	8.34898			Sum	110.535	91.7791	61.2014	263.515													Control	Sham	136.653	65.4999	100.197	45.3898	61.9408	16.4862
			9.55634	9.69562	7.02916			Average	11.0535	9.17791	6.12014	8.78383															108.913	64.7904	65.0326	55.7225	35.5987	13.6828
			9.90969	9.2126	6.95861			Variance	3.36729	5.21005	2.96167	7.85754															74.6348	65.8444	46.4801	43.9343	30.4467	26.0756
			13.8495	10.6139	7.7896																						71.4592	90.0769	50.0399	52.5364	42.8298	31.3356
			10.8878	9.98144	6.12			TBI																			99.9538	51.7084	87.9317	66.2727	24.0266	38.8216
			12.2389	10.3727	6.12			Count	10	10	10	30															81.515	68.5762	38.9345	44.4357	45.0833	32.6847
		TBI	12.4018	6.08185	3.04795			Sum	119.496	66.5815	34.462	220.539															89.2721	84.5973	98.1033	46.0787	42.8373	32.3566
			11.1827	7.41449	0.679081			Average	11.9496	6.65815	3.4462	7.35131															69.6659	71.7524	61.515	64.3982	49.353	36.2206
			9.66138	4.69552	1.74571			Variance	9.52002	8.68726	3.09247	19.3255															133.484	89.5163	89.1035	50.6269	46.4124	28.4572
			7.09375	9.22341	2.87222																						134.44	96.149	70.8174	56.9092	48.2318	28.4572
			9.81236	10.737	3.45			Total																		TBI	26.6154	28.1098	40.5738	57.6667	28.2798	14.1726
			15.2161	2.50208	4.89251			Count	20	20	20																49.5505	69.9245	49.3821	51.998	34.4764	3.15763
			18.1805	5.47871	6.01932			Sum	230.03	158.361	95.6634																112.5	49.7751	39.6366	44.9241	21.8335	8.11733
			10.826	2.35435	2.27048			Average	11.5015	7.91803	4.78317																83.5061	39.5178	44.6509	32.985	42.8876	13.3554
			12.5301	8.14943	6.03473			Variance	6.31584	8.25378	4.74931																132.806	57.4425	81.0022	45.6261	49.9255	16.042
			12.591	9.94468	3.45																						96.0233	25.7611	59.0207	70.7527	11.6343	22.7495
																											86.2934	91.0564	24.22	84.5367	25.4753	27.989
	mean	Sham	11.3187	9.17791	6.12014			ANOVA																			91.1021	72.7243	21.2221	50.3394	10.9474	10.5574
		TBI	11.9496	6.65815	3.4462			Source of Variation	SS	df	MS	F	P-value	F crit													62.9055	69.6132	77.2032	58.2634	37.8938	28.0607
								Sample	30.7821	1	30.7821	5.62422	0.0213095	4.01954													98.1883	64.0173	50.4975	58.5466	46.2414	16.042
	SE	Sham	0.552784	0.721807	0.544212			Columns	452.032	2	226.016	41.2956	1.31287e-11	3.16825
		TBI	0.975706	0.932055	0.5561			Interaction	40.7286	2	20.3643	3.72078	0.0306303	3.16825											mean	Sham	99.9991	74.8511	70.8155	52.6304	42.676	28.4578
								Within	295.549	54	5.47313															TBI	83.949	56.7942	48.7409	55.5639	30.9595	16.0244
								Total	819.092	59															SE	Sham	8.54084	4.53361	6.98845	2.57037	3.3563	2.53051
																										TBI	9.7301	6.62536	6.22267	4.5369	4.33393	2.58579

## Sheet: PDH
Tissue			10wk	19wk	28wk			Anova: Two-Factor With Replication																	Hippocampus		controleteral			ipsiletral
Hippo	Control	Sham	33.1183	13.3334	13.48																						10wk	19wk	28wk	10wk	19wk	28wk
PDH			34.613	29.0973	17.0412			SUMMARY	10wk	19wk	28wk	Total													Control	Sham	33.1183	13.3334	13.48	18.0424	7.02384	6.62537
			42.2765	17.5941	7.65428			Sham																			34.613	29.0973	17.0412	14.6986	7.87386	4.74037
			33.5088	16.3101	10.8935			Count	10	10	10	30															42.2765	17.5941	7.65428	16.3139	18.4775	5.77171
			51.5408	18.1093	12.996			Sum	335.376	176.338	134.781	646.495															33.5088	16.3101	10.8935	11.6736	17.1468	5.24986
			36.5047	11.5123	12.5897			Average	33.5376	17.6338	13.4781	21.5498															51.5408	18.1093	12.996	11.0149	9.85875	20.5886
			32.0575	22.4527	21.5402			Variance	82.319	46.4946	25.1886	125.102															36.5047	11.5123	12.5897	15.2976	29.571	9.51626
			18.6075	27.4532	19.8217																						32.0575	22.4527	21.5402	22.1819	12.1239	9.64965
			24.552	10.4049	13.48			TBI																			18.6075	27.4532	19.8217	12.1014	3.78161	13.2877
			28.5969	10.0711	5.28392			Count	10	10	10	30															24.552	10.4049	13.48	17.1581	20.9713	9.43
		TBI	26.9764	9.44172	5.28392			Sum	322.65	127.475	99.0756	549.2															28.5969	10.0711	5.28392	23.6592	20.7581	9.43
			34.2469	10.7222	8.10366			Average	32.265	12.7475	9.90756	18.3067														TBI	26.9764	9.44172	5.28392	12.2667	15.0456	2.26949
			43.7147	23.075	6.1603			Variance	45.6552	21.2388	13.6117	127.152															34.2469	10.7222	8.10366	18.5995	22.0268	0.583579
			27.1146	9.76173	6.88712																						43.7147	23.075	6.1603	13.1797	4.30375	3.95734
			25.8463	14.9663	13.4892			Total																			27.1146	9.76173	6.88712	10.4096	12.6044	6.96186
			28.2791	14.5457	16.3571			Count	20	20	20																25.8463	14.9663	13.4892	11.6254	10.2611	2.24382
			41.621	10.3824	8.72191			Sum	658.026	303.813	233.856																28.2791	14.5457	16.3571	5.86174	21.2869	14.1583
			37.7538	10.4225	9.91			Average	32.9013	15.1907	11.6928																41.621	10.3824	8.72191	15.4136	7.3876	5.8326
			25.4659	7.57882	14.2524			Variance	61.0455	38.3676	21.7339																37.7538	10.4225	9.91	19.4888	8.93498	5.47
			31.6316	16.5782	9.91																						25.4659	7.57882	14.2524	14.4362	8.96571	7.79092
																											31.6316	16.5782	9.91	14.801	15.9041	5.47
	mean	Sham	33.5376	17.6338	13.4781			ANOVA
		TBI	32.265	12.7475	9.90756			Source of Variation	SS	df	MS	F	P-value	F crit											mean	Sham	33.5376	17.6338	13.4781	16.2142	14.7587	9.42895
								Sample	157.77	1	157.77	4.03663	0.0495325	4.01954												TBI	32.265	12.7475	9.90756	13.6082	12.6721	5.4738
	SE	Sham	2.86913	2.15626	1.58709			Columns	5171.35	2	2585.68	66.1558	3.00712e-15	3.16825
		TBI	2.13671	1.45735	1.16669			Interaction	33.4526	2	16.7263	0.42795	0.654035	3.16825											SE	Sham	2.86913	2.15626	1.58709	1.34572	2.52147	1.49134
								Within	2110.57	54	39.0846															TBI	2.13671	1.45735	1.16669	1.25174	1.85376	1.20207
								Total	7473.15	59
			10wk	19wk	28wk			Anova: Two-Factor With Replication
Hippo	ipsil	Sham	18.0424	7.02384	6.62537
PDH			14.6986	7.87386	4.74037			SUMMARY	10wk	19wk	28wk	Total
			16.3139	18.4775	5.77171			Sham																			controleteral			ipsiletral
			11.6736	17.1468	5.24986			Count	10	10	10	30															10wk	19wk	28wk	10wk	19wk	28wk
			11.0149	9.85875	20.5886			Sum	162.142	147.587	94.2895	404.018													Control	Sham	98.7485	39.756	40.1932	53.797	20.9429	19.7548
			15.2976	29.571	9.51626			Average	16.2142	14.7587	9.42895	13.4673															103.205	86.7592	50.8116	43.8266	23.4774	14.1343
			22.1819	12.1239	9.64965			Variance	18.1096	63.5783	22.2408	41.0542															126.055	52.4603	22.8227	48.643	55.0943	17.2095
			12.1014	3.78161	13.2877																						99.9131	48.6318	32.481	34.8072	51.1263	15.6535
			17.1581	20.9713	9.43			TBI																			153.679	53.9963	38.7502	32.8431	29.3958	61.3889
			23.6592	20.7581	9.43			Count	10	10	10	30															108.846	34.3261	37.5386	45.6126	88.1718	28.3745
		TBI	12.2667	15.0456	2.26949			Sum	136.082	126.721	54.738	317.541															95.5856	66.947	64.2262	66.1396	36.1498	28.7723
			18.5995	22.0268	0.583579			Average	13.6082	12.6721	5.4738	10.5847															55.4817	81.857	59.1022	36.0826	11.2756	39.6198
			13.1797	4.30375	3.95734			Variance	15.6685	34.3644	14.4498	33.674															73.2065	31.0243	40.1932	51.1602	62.53	28.1174
			10.4096	12.6044	6.96186																						85.2672	30.0289	15.755	70.5445	61.8942	28.1174
			11.6254	10.2611	2.24382			Total																		TBI	80.4352	28.1523	15.755	36.5755	44.8614	6.76692
			5.86174	21.2869	14.1583			Count	20	20	20																102.114	31.9702	24.1626	55.458	65.6771	1.74005
			15.4136	7.3876	5.8326			Sum	298.224	274.308	149.028																130.344	68.8027	18.3681	39.2978	12.8325	11.7996
			19.4888	8.93498	5.47			Average	14.9112	13.7154	7.45138																80.8475	29.1065	20.5353	31.0381	37.5826	20.7581
			14.4362	8.96571	7.79092			Variance	17.7873	47.5396	21.4964																77.0656	44.625	40.2207	34.6635	30.5954	6.6904
			14.801	15.9041	5.47																						84.3195	43.3709	48.7718	17.4779	63.4709	42.2158
																											124.101	30.957	26.0061	45.9585	22.0276	17.391
	mean	Sham	16.2142	14.7587	9.42895			ANOVA																			112.57	31.0767	29.5486	58.1098	26.6414	16.3099
		TBI	13.6082	12.6721	5.4738			Source of Variation	SS	df	MS	F	P-value	F crit													75.9315	22.5977	42.4962	43.0442	26.733	23.2301
								Sample	124.637	1	124.637	4.44046	0.0397565	4.01954													94.3158	49.4312	29.5486	44.1321	47.421	16.3099
	SE	Sham	1.34572	2.52147	1.49134			Columns	642.111	2	321.055	11.4383	7.21446e-05	3.16825
		TBI	1.25174	1.85376	1.20207			Interaction	9.30283	2	4.65142	0.165716	0.847716	3.16825											mean	Sham	99.9988	52.5787	40.1874	48.3457	44.0058	28.1142
								Within	1515.7	54	28.0686															TBI	96.2044	38.009	29.5413	40.5755	37.7843	16.3212
								Total	2291.75	59															SE	Sham	8.55486	6.42931	4.73222	4.01253	7.51826	4.44671
																										TBI	6.371	4.34538	3.47871	3.7323	5.52735	3.58421

## Sheet: GLUT1
Tissue			10wk	19wk	28wk			Anova: Two-Factor With Replication																	Hippocampus		controleteral			ipsiletral
Hippo	Control	Sham	3.52998	1.88013	2.53299																						10wk	19wk	28wk	10wk	19wk	28wk
Glut1			3.5904	2.09443	2.34905			SUMMARY	10wk	19wk	28wk	Total													Control	Sham	3.52998	1.88013	2.53299	2.84818	2.11371	2.99374
			3.40078	2.39407	1.29688			Sham																			3.5904	2.09443	2.34905	3.88953	1.70988	2.72068
			2.92952	2.21234	2.62335			Count	10	10	10	30															3.40078	2.39407	1.29688	1.92272	2.45618	2.5516
			2.43579	2.01367	2.10186			Sum	31.0501	18.9678	22.0848	72.1026															2.92952	2.21234	2.62335	2.83597	2.41641	1.38908
			2.50291	1.86569	2.05924			Average	3.10501	1.89678	2.20848	2.40342															2.43579	2.01367	2.10186	2.64283	1.50565	2.3676
			3.36254	1.69104	1.95231			Variance	0.158592	0.104665	0.228334	0.423911															2.50291	1.86569	2.05924	3.62337	2.23847	2.30715
			2.9974	1.99307	1.8962																						3.36254	1.69104	1.95231	2.42617	2.00268	1.76815
			3.13565	1.31452	3.0629			TBI																			2.9974	1.99307	1.8962	2.58325	1.62664	1.60049
			3.16509	1.50883	2.21			Count	10	10	10	30															3.13565	1.31452	3.0629	2.43834	2.05167	2.21
		TBI	2.2564	2.12357	2.10459			Sum	32.6647	19.9646	23.5034	76.1328															3.16509	1.50883	2.21	2.53774	1.672	2.21
			4.33462	1.97388	2.41646			Average	3.26647	1.99646	2.35034	2.53776														TBI	2.2564	2.12357	2.10459	2.34392	2.06007	2.15738
			2.64046	2.21727	2.57858			Variance	0.419089	0.198721	0.13023	0.528408															4.33462	1.97388	2.41646	2.21769	2.33359	2.41535
			2.80466	2.00977	3.15179																						2.64046	2.21727	2.57858	2.4418	2.09596	2.5719
			3.63024	1.52487	2.19994			Total																			2.80466	2.00977	3.15179	2.21113	1.55338	1.87803
			3.41755	2.26948	2.52738			Count	20	20	20																3.63024	1.52487	2.19994	2.9291	1.7969	1.77756
			3.43294	2.97253	1.80612			Sum	63.7148	38.9324	45.5882																3.41755	2.26948	2.52738	3.11858	2.09305	1.73256
			3.14103	1.78442	2.12268			Average	3.18574	1.94662	2.27941																3.43294	2.97253	1.80612	3.04249	1.38381	1.77747
			2.91409	1.44543	2.24588			Variance	0.280499	0.146324	0.175143																3.14103	1.78442	2.12268	2.52782	2.00812	1.87055
			4.09272	1.6434	2.35																						2.91409	1.44543	2.24588	3.30594	1.44013	1.88094
																											4.09272	1.6434	2.35	2.70015	1.43722	2.01
	mean	Sham	3.10501	1.89678	2.20848			ANOVA
		TBI	3.26647	1.99646	2.35034			Source of Variation	SS	df	MS	F	P-value	F crit											mean	Sham	3.10501	1.89678	2.20848	2.77481	1.97933	2.21185
								Sample	0.270699	1	0.270699	1.31022	0.257403	4.01954												TBI	3.26647	1.99646	2.35034	2.68386	1.82022	2.00717
	SE	Sham	0.125933	0.102306	0.151107			Columns	16.4506	2	8.22531	39.8117	2.37577e-11	3.16825
		TBI	0.204717	0.140969	0.114118			Interaction	0.00996661	2	0.00498331	0.0241199	0.976179	3.16825											SE	Sham	0.125933	0.102306	0.151107	0.183876	0.106731	0.158697
								Within	11.1567	54	0.206605															TBI	0.204717	0.140969	0.114118	0.124912	0.108536	0.0906931
								Total	27.888	59
			10wk	19wk	28wk			Anova: Two-Factor With Replication
Hippo	ipsil	Sham	2.84818	2.11371	2.99374
Glut1			3.88953	1.70988	2.72068			SUMMARY	10wk	19wk	28wk	Total
			1.92272	2.45618	2.5516			Sham																			controleteral			ipsiletral
			2.83597	2.41641	1.38908			Count	10	10	10	30															10wk	19wk	28wk	10wk	19wk	28wk
			2.64283	1.50565	2.3676			Sum	27.7481	19.7933	22.1185	69.6599													Control	Sham	113.687	60.5518	81.5779	91.7287	68.0745	96.4167
			3.62337	2.23847	2.30715			Average	2.77481	1.97933	2.21185	2.322															115.633	67.4534	75.6537	125.267	55.0686	87.6226
			2.42617	2.00268	1.76815			Variance	0.338103	0.113916	0.251846	0.333818															109.526	77.1037	41.7676	61.9233	79.104	82.1772
			2.58325	1.62664	1.60049																						94.3484	71.2509	84.488	91.3354	77.8233	44.7369
			2.43834	2.05167	2.21			TBI																			78.4472	64.8525	67.6927	85.1154	48.4912	76.2512
			2.53774	1.672	2.21			Count	10	10	10	30															80.6089	60.0866	66.3202	116.695	72.0926	74.3043
		TBI	2.34392	2.06007	2.15738			Sum	26.8386	18.2022	20.0717	65.1126															108.294	54.4619	62.8765	78.1374	64.4986	56.9452
			2.21769	2.33359	2.41535			Average	2.68386	1.82022	2.00717	2.17042															96.5347	64.1891	61.0691	83.1966	52.3876	51.5457
			2.4418	2.09596	2.5719			Variance	0.156031	0.1178	0.0822525	0.252891															100.987	42.3355	98.6441	78.5296	66.0763	71.1755
			2.21113	1.55338	1.87803																						101.935	48.5934	71.1755	81.7309	53.8486	71.1755
			2.9291	1.7969	1.77756			Total																		TBI	72.6698	68.3918	67.7807	75.4886	66.3469	69.4809
			3.11858	2.09305	1.73256			Count	20	20	20																139.601	63.5711	77.8249	71.4232	75.1559	77.7891
			3.04249	1.38381	1.77747			Sum	54.5867	37.9955	42.1902																85.039	71.4096	83.0462	78.641	67.5026	82.8309
			2.52782	2.00812	1.87055			Average	2.72934	1.89978	2.10951																90.3272	64.7269	101.507	71.2119	50.0284	60.4842
			3.30594	1.44013	1.88094			Variance	0.23624	0.116422	0.169281																116.916	49.1102	70.8515	94.3349	57.8712	57.2482
			2.70015	1.43722	2.01																						110.066	73.0912	81.3971	100.437	67.409	55.7991
																											110.562	95.7337	58.168	97.9868	44.5672	57.2455
	mean	Sham	2.77481	1.97933	2.21185			ANOVA																			101.16	57.4693	68.3631	81.4113	64.6736	60.2433
		TBI	2.68386	1.82022	2.00717			Source of Variation	SS	df	MS	F	P-value	F crit													93.8515	46.5518	72.3312	106.471	46.3809	60.5776
								Sample	0.344634	1	0.344634	1.95085	0.168209	4.01954													131.81	52.9275	75.6844	86.9612	46.2874	64.7343
	SE	Sham	0.183876	0.106731	0.158697			Columns	7.44227	2	3.72114	21.0641	1.72848e-07	3.16825
		TBI	0.124912	0.108536	0.0906931			Interaction	0.0327596	2	0.0163798	0.0927206	0.911593	3.16825											mean	Sham	100	61.0879	71.1265	89.3659	63.7465	71.2351
								Within	9.53953	54	0.176658															TBI	105.2	64.2983	75.6954	86.4368	58.6223	64.6433
								Total	17.3592	59															SE	Sham	4.05582	3.29488	4.86658	5.92192	3.4374	5.111
																										TBI	6.59313	4.54005	3.67531	4.02294	3.49552	2.92087

## Sheet: GLUT3
Tissue			10wk	19wk	28wk			Anova: Two-Factor With Replication																	Hippocampus		controleteral			ipsiletral
Hippo	Control	Sham	4.16297	3.72853	3.65613																						10wk	19wk	28wk	10wk	19wk	28wk
glut3			4.10488	3.01201	2.75666			SUMMARY	10wk	19wk	28wk	Total													Control	Sham	4.16297	3.72853	3.65613	4.08412	3.67182	3.17884
			3.796	2.63857	2.88778			Sham																			4.10488	3.01201	2.75666	4.60111	3.4583	3.4951
			3.41172	3.08233	3.08001			Count	10	10	10	30															3.796	2.63857	2.88778	2.807	3.0955	3.89654
			4.51636	3.07945	3.16732			Sum	38.4675	29.5822	32.3557	100.405															3.41172	3.08233	3.08001	2.7752	3.18634	3.46298
			3.90721	2.60377	3.00375			Average	3.84675	2.95822	3.23557	3.34684															4.51636	3.07945	3.16732	2.37359	3.17493	3.92062
			4.60168	2.81298	3.56467			Variance	0.274295	0.101965	0.0953069	0.288872															3.90721	2.60377	3.00375	2.50197	3.31619	3.89883
			2.92043	2.99047	3.50813																						4.60168	2.81298	3.56467	2.81245	2.72751	3.76424
			3.62487	2.84432	3.49123			TBI																			2.92043	2.99047	3.50813	2.59178	2.41682	3.22578
			3.42137	2.78973	3.24			Count	10	10	10	30															3.62487	2.84432	3.49123	2.65875	2.75437	3.61
		TBI	3.7219	2.70787	2.79821			Sum	37.3911	31.2271	34.3841	103.002															3.42137	2.78973	3.24	3.79994	2.52757	3.61
			3.241	3.40405	4.03841			Average	3.73911	3.12271	3.43841	3.43341														TBI	3.7219	2.70787	2.79821	2.95744	2.85012	2.99385
			3.91122	3.32472	3.13898			Variance	0.122848	0.251184	0.273757	0.266559															3.241	3.40405	4.03841	3.25107	3.32152	2.81246
			3.439	3.2151	4.34829																						3.91122	3.32472	3.13898	3.22072	3.01413	3.64669
			3.9623	2.89546	2.94384			Total																			3.439	3.2151	4.34829	2.38475	3.20866	4.13642
			3.62387	4.21184	2.93286			Count	20	20	20																3.9623	2.89546	2.94384	2.89494	2.87943	4.263
			4.20077	2.94448	3.57269			Sum	75.8586	60.8093	66.7398																3.62387	4.21184	2.93286	2.71962	3.44566	3.52026
			3.70007	3.23228	3.91327			Average	3.79293	3.04046	3.33699																4.20077	2.94448	3.57269	2.78984	3.31071	4.41373
			3.31934	2.31151	3.25754			Variance	0.191169	0.174402	0.185647																3.70007	3.23228	3.91327	2.59869	2.82107	4.3636
			4.27164	2.97983	3.44																						3.31934	2.31151	3.25754	2.6143	2.17347	4.58675
																											4.27164	2.97983	3.44	2.65306	3.06714	3.86
	mean	Sham	3.84675	2.95822	3.23557			ANOVA
		TBI	3.73911	3.12271	3.43841			Source of Variation	SS	df	MS	F	P-value	F crit											mean	Sham	3.84675	2.95822	3.23557	3.10059	3.03294	3.60629
								Sample	0.112403	1	0.112403	0.602505	0.44101	4.01954												TBI	3.73911	3.12271	3.43841	2.80844	3.00919	3.85968
	SE	Sham	0.165619	0.100978	0.0976253			Columns	5.74675	2	2.87338	15.4019	5.09808e-06	3.16825
		TBI	0.110837	0.158488	0.165456			Interaction	0.286542	2	0.143271	0.767965	0.468956	3.16825											SE	Sham	0.165619	0.100978	0.0976253	0.24322	0.130078	0.0852451
								Within	10.0742	54	0.186559															TBI	0.110837	0.158488	0.165456	0.087506	0.115379	0.192519
								Total	16.2199	59
			10wk	19wk	28wk			Anova: Two-Factor With Replication
Hippo	ipsil	Sham	4.08412	3.67182	3.17884
Glut3			4.60111	3.4583	3.4951			SUMMARY	10wk	19wk	28wk	Total
			2.807	3.0955	3.89654			Sham																			controleteral			ipsiletral
			2.7752	3.18634	3.46298			Count	10	10	10	30															10wk	19wk	28wk	10wk	19wk	28wk
			2.37359	3.17493	3.92062			Sum	31.0059	30.3294	36.0629	97.3982													Control	Sham	108.213	96.9205	95.0385	106.164	95.4463	82.6317
			2.50197	3.31619	3.89883			Average	3.10059	3.03294	3.60629	3.24661															106.703	78.295	71.6575	119.603	89.8961	90.8525
			2.81245	2.72751	3.76424			Variance	0.591562	0.169203	0.0726673	0.326358															98.6744	68.5877	75.0656	72.966	80.4654	101.288
			2.59178	2.41682	3.22578																						88.6852	80.123	80.0626	72.1392	82.8267	90.0176
			2.65875	2.75437	3.61			TBI																			117.4	80.0481	82.3323	61.6999	82.5299	101.914
			3.79994	2.52757	3.61			Count	10	10	10	30															101.565	67.6831	78.0802	65.037	86.2019	101.347
		TBI	2.95744	2.85012	2.99385			Sum	28.0844	30.0919	39.0346	97.211															119.617	73.1215	92.6611	73.1076	70.8997	97.8486
			3.25107	3.32152	2.81246			Average	2.80844	3.00919	3.90346	3.24037															75.9144	77.7351	91.1913	67.3715	62.8236	83.8517
			3.22072	3.01413	3.64669			Variance	0.0765729	0.133122	0.419352	0.429601															94.2259	73.9361	90.7521	69.1122	71.5978	93.8394
			2.38475	3.20866	4.13642																						88.9361	72.517	84.2215	98.7766	65.7025	93.8394
			2.89494	2.87943	4.26339			Total																		TBI	96.7481	70.389	72.7374	76.8764	74.0869	77.8229
			2.71962	3.44566	3.52026			Count	20	20	20																84.2475	88.4858	104.976	84.5092	86.3406	73.1079
			2.78984	3.31071	4.41373			Sum	59.0903	60.4213	75.0976																101.669	86.4236	81.5957	83.7204	78.3502	94.7931
			2.59869	2.82107	4.3636			Average	2.95452	3.02106	3.75488																89.3943	83.5741	113.031	61.9899	83.4068	107.523
			2.6143	2.17347	4.58675			Variance	0.338946	0.143355	0.256302																102.997	75.2653	76.523	75.252	74.8488	110.814
			2.65306	3.06714	3.86																						94.1999	109.484	76.2376	70.6945	89.5675	91.5067
																											109.196	76.5396	92.8695	72.5198	86.0594	114.732
	mean	Sham	3.10059	3.03294	3.60629			ANOVA																			96.1807	84.0207	101.723	67.5511	73.3316	113.429
		TBI	2.80844	3.00919	3.85972			Source of Variation	SS	df	MS	F	P-value	F crit													86.2839	60.0861	84.6773	67.9569	56.4978	119.229
								Sample	0.000584055	1	0.000584055	0.00239616	0.961139	4.01954													111.038	77.4585	89.4203	68.9644	79.728	100.338
	SE	Sham	0.24322	0.130078	0.0852451			Columns	7.88993	2	3.94497	16.1847	3.1111e-06	3.16825
		TBI	0.087506	0.115379	0.192528			Interaction	0.870547	2	0.435274	1.78576	0.177428	3.16825											mean	Sham	99.9935	76.8967	84.1063	80.5976	78.839	93.743
								Within	13.1623	54	0.243747															TBI	97.1955	81.1726	89.379	73.0035	78.2218	100.33
								Total	21.9234	59															SE	Sham	4.30514	2.62484	2.5377	6.32234	3.38128	2.21589
																										TBI	2.88112	4.11978	4.30091	2.27465	2.99918	5.00438

## Sheet: MCT1
Tissue			10wk	19wk	28wk			Anova: Two-Factor With Replication																	Hippocampus		controleteral			ipsiletral
Hippo	Control	Sham	3.63679	2.6323	3.06979																						10wk	19wk	28wk	10wk	19wk	28wk
MCT-1			3.57905	2.40575	2.23538			SUMMARY	10wk	19wk	28wk	Total													Control	Sham	3.63679	2.6323	3.06979	3.16207	2.96474	2.81598
			3.75028	2.86232	1.92737			Sham																			3.57905	2.40575	2.23538	2.01156	1.94061	3.12654
			3.73623	2.1975	3.12272			Count	10	10	10	30															3.75028	2.86232	1.92737	2.32369	2.5553	2.7661
			3.76776	2.34717	2.951			Sum	35.9675	23.691	24.5776	84.2361															3.73623	2.1975	3.12272	3.23496	2.68518	2.10909
			3.19143	1.77399	1.82797			Average	3.59675	2.3691	2.45776	2.80787															3.76776	2.34717	2.951	2.83145	1.57172	3.13934
			4.44612	2.4005	1.83763			Variance	0.167313	0.144353	0.245436	0.496146															3.19143	1.77399	1.82797	3.13542	2.37136	2.97549
			3.6779	2.97129	2.50068																						4.44612	2.4005	1.83763	3.4517	1.86771	2.26975
			2.97328	1.91964	2.64504			TBI																			3.6779	2.97129	2.50068	2.64728	1.94179	2.4243
			3.20867	2.18048	2.46			Count	10	10	10	30															2.97328	1.91964	2.64504	2.17433	2.49499	2.7
		TBI	2.68797	2.143	2.04837			Sum	35.8398	25.8311	25.7317	87.4027															3.20867	2.18048	2.46	3.33717	1.71949	2.7
			5.11927	2.67727	1.50943			Average	3.58398	2.58311	2.57317	2.91342														TBI	2.68797	2.143	2.04837	2.35809	1.90415	2.143
			3.5984	1.99809	2.57062			Variance	0.399808	0.807583	0.255561	0.686616															5.11927	2.67727	1.50943	2.54924	3.25661	2.67727
			3.57263	2.71543	2.98371																						3.5984	1.99809	2.57062	2.6604	2.51373	1.99809
			3.27715	1.96194	2.86754			Total																			3.57263	2.71543	2.98371	2.56889	2.33244	2.71543
			3.57633	2.9739	3.20558			Count	20	20	20																3.27715	1.96194	2.86754	2.99284	2.3038	1.96194
			3.60813	4.90942	2.3076			Sum	71.8073	49.5221	50.3093																3.57633	2.9739	3.20558	3.35588	3.07373	2.9739
			3.90659	1.95652	2.71022			Average	3.59037	2.4761	2.51547																3.60813	4.90942	2.3076	2.87002	2.77508	4.90942
			3.17055	1.98499	2.95866			Variance	0.268679	0.46297	0.24082																3.90659	1.95652	2.71022	2.34079	2.83363	1.95652
			3.32284	2.51054	2.57																						3.17055	1.98499	2.95866	2.78515	2.13794	1.98499
																											3.32284	2.51054	2.57	2.56817	1.62436	2.59
	mean	Sham	3.59675	2.3691	2.45776			ANOVA
		TBI	3.58398	2.58311	2.57317			Source of Variation	SS	df	MS	F	P-value	F crit											mean	Sham	3.59675	2.3691	2.45776	2.83096	2.21129	2.70266
								Sample	0.167126	1	0.167126	0.496401	0.484114	4.01954												TBI	3.58398	2.58311	2.57317	2.70495	2.47555	2.59106
	SE	Sham	0.129349	0.120147	0.156664			Columns	15.9903	2	7.99515	23.7473	3.98715e-08	3.16825
		TBI	0.199952	0.28418	0.159863			Interaction	0.129301	2	0.0646507	0.192027	0.825846	3.16825											SE	Sham	0.129349	0.120147	0.156664	0.163325	0.146498	0.109489
								Within	18.1805	54	0.336676															TBI	0.199952	0.28418	0.159863	0.0975622	0.163376	0.284066
	T test		0.957843	0.496757	0.612387
								Total	34.4672	59
			10wk	19wk	28wk			Anova: Two-Factor With Replication
Hippo	ipsil	Sham	3.16207	2.96474	2.81598
MCT-1			2.01156	1.94061	3.12654			SUMMARY	10wk	19wk	28wk	Total
			2.32369	2.5553	2.7661			Sham																			controleteral			ipsiletral
			3.23496	2.68518	2.10909			Count	10	10	10	30															10wk	19wk	28wk	10wk	19wk	28wk
			2.83145	1.57172	3.13934			Sum	28.3096	22.1129	27.0266	77.4491													Control	Sham	101.106	73.1806	85.3432	87.9086	82.4227	78.287
			3.13542	2.37136	2.97549			Average	2.83096	2.21129	2.70266	2.58164															99.5009	66.8822	62.1458	55.9234	53.9508	86.9207
			3.4517	1.86771	2.26975			Variance	0.266749	0.214618	0.119878	0.260375															104.261	79.5753	53.5827	64.6007	71.0397	76.9003
			2.64728	1.94179	2.4243																						103.871	61.0925	86.8146	89.9349	74.6504	58.6348
			2.17433	2.49499	2.7			TBI																			104.747	65.2536	82.0405	78.7171	43.6954	87.2768
			3.33717	1.71949	2.7			Count	10	10	10	30															88.7247	49.3187	50.8194	87.1676	65.926	82.7215
		TBI	2.35809	1.90415	2.143			Sum	27.0495	24.7555	25.9106	77.7155															123.606	66.7363	51.0878	95.9604	51.9242	63.1013
			2.54924	3.25661	2.67727			Average	2.70495	2.47555	2.59106	2.59052															102.249	82.6047	69.5213	73.5969	53.9835	67.3979
			2.6604	2.51373	1.99809			Variance	0.0951837	0.266918	0.806933	0.371877															82.6599	53.3679	73.5347	60.4484	69.3631	75.0626
			2.56889	2.33244	2.71543																						89.204	60.6195	68.3903	92.7764	47.8036	75.0626
			2.99284	2.3038	1.96194			Total																		TBI	74.7281	59.5775	56.9465	65.5571	52.9371	59.5775
			3.35588	3.07373	2.9739			Count	20	20	20																142.321	74.4307	41.9635	70.8712	90.5368	74.4307
			2.87002	2.77508	4.90942			Sum	55.3591	46.8684	52.9372																100.039	55.5489	71.4656	73.9616	69.8841	55.5489
			2.34079	2.83363	1.95652			Average	2.76795	2.34342	2.64686																99.3224	75.4914	82.9501	71.4175	64.8439	75.4914
			2.78515	2.13794	1.98499			Variance	0.175621	0.246473	0.442293																91.1079	54.5437	79.7203	83.2038	64.0478	54.5437
			2.56817	1.62436	2.59																						99.4253	82.6772	89.1183	93.2967	85.4527	82.6772
																											100.309	136.487	64.1534	79.7894	77.1498	136.487
	mean	Sham	2.83096	2.21129	2.70266			ANOVA																			108.607	54.3931	75.3468	65.0761	78.7776	54.3931
		TBI	2.70495	2.47555	2.59106			Source of Variation	SS	df	MS	F	P-value	F crit													88.1442	55.1846	82.2536	77.4297	59.4367	55.1846
								Sample	0.00118242	1	0.00118242	0.00400759	0.949757	4.01954													92.378	69.7955	71.4484	71.3976	45.1587	72.0044
	SE	Sham	0.163325	0.146498	0.109489			Columns	1.91314	2	0.956572	3.24211	0.0468054	3.16825
		TBI	0.0975622	0.163376	0.284066			Interaction	0.489653	2	0.244826	0.829789	0.441625	3.16825											mean	Sham	99.993	65.8631	68.328	78.7034	61.4759	75.1365
								Within	15.9325	54	0.295046															TBI	99.6382	71.8129	71.5366	75.2001	68.8225	72.0338
	T test		0.516116	0.244096	0.718194
								Total	18.3365	59															SE	Sham	3.59604	3.34021	4.35541	4.54058	4.0728	3.04389
																										TBI	5.55885	7.90047	4.44434	2.71232	4.54201	7.89729

## Sheet: MCT2
Tissue			10wk	19wk	28wk			Anova: Two-Factor With Replication																	Hippocampus		controleteral			ipsiletral
Hippo	Control	Sham	7.52095	5.32345	5.43048																						10wk	19wk	28wk	10wk	19wk	28wk
MCT-2			5.92335	4.35361	6.02462			SUMMARY	10wk	19wk	28wk	Total													Control	Sham	7.52095	5.32345	5.43048	4.7704	4.50593	4.26975
			6.75989	3.95884	3.4453			Sham																			5.92335	4.35361	6.02462	4.08706	4.20907	5.00372
			6.19103	4.59121	3.29703			Count	10	10	10	30															6.75989	3.95884	3.4453	4.83376	4.02028	4.27809
			6.5884	4.78022	4.46213			Sum	61.9444	41.886	43.6316	147.462															6.19103	4.59121	3.29703	4.66725	4.40355	4.34308
			4.86689	3.48785	3.60967			Average	6.19444	4.1886	4.36316	4.9154															6.5884	4.78022	4.46213	4.93854	4.83673	6.32322
			7.43172	4.18845	3.29298			Variance	0.807389	0.362663	0.941527	1.50675															4.86689	3.48785	3.60967	2.62475	4.18217	5.2479
			5.37576	4.1096	4.4137																						7.43172	4.18845	3.29298	5.38463	2.914	4.73453
			6.08327	3.3706	5.29569			TBI																			5.37576	4.1096	4.4137	4.3844	4.18824	4.59479
			5.20318	3.72217	4.36			Count	10	10	10	30															6.08327	3.3706	5.29569	3.87518	3.42745	4.85
		TBI	4.50998	3.54979	3.34577			Sum	57.8907	42.5675	42.6426	143.101															5.20318	3.72217	4.36	5.86361	3.83972	4.85
			5.64379	4.79484	4.95098			Average	5.78907	4.25675	4.26426	4.77003														TBI	4.50998	3.54979	3.34577	3.8883	4.28987	3.01401
			4.89183	4.14426	2.67674			Variance	0.440745	0.452314	0.574168	0.99249															5.64379	4.79484	4.95098	5.26923	4.36063	3.11881
			5.76036	4.34636	4.25055																						4.89183	4.14426	2.67674	4.3935	4.88843	3.17928
			6.31189	4.63171	4.68664			Total																			5.76036	4.34636	4.25055	4.42804	3.85969	4.29007
			6.6699	5.58939	4.29789			Count	20	20	20																6.31189	4.63171	4.68664	4.50818	3.59273	4.61516
			6.27865	4.24368	5.30929			Sum	119.835	84.4535	86.2741																6.6699	5.58939	4.29789	5.73582	4.9422	4.55115
			6.25183	4.2114	4.38909			Average	5.99176	4.22267	4.31371																6.27865	4.24368	5.30929	4.08042	5.10763	4.66737
			5.80396	3.15388	4.4756			Variance	0.634465	0.387264	0.720535																6.25183	4.2114	4.38909	4.61589	3.44687	5.01413
			5.76854	3.90217	4.26																						5.80396	3.15388	4.4756	4.76762	2.71102	3.67492
																											5.76854	3.90217	4.26	3.55293	3.92761	4.01
	mean	Sham	6.19444	4.1886	4.36316			ANOVA
		TBI	5.78907	4.25675	4.26426			Source of Variation	SS	df	MS	F	P-value	F crit											mean	Sham	6.19444	4.1886	4.36316	4.54296	4.05271	4.84951
								Sample	0.317008	1	0.317008	0.531476	0.469137	4.01954												TBI	5.78907	4.25675	4.26426	4.52399	4.11267	4.01349
	SE	Sham	0.284146	0.190437	0.306843			Columns	39.692	2	19.846	33.2726	3.83345e-10	3.16825
		TBI	0.209939	0.212677	0.239618			Interaction	0.576747	2	0.288374	0.483469	0.619284	3.16825											SE	Sham	0.284146	0.190437	0.306843	0.281251	0.174381	0.192975
								Within	32.2093	54	0.596468															TBI	0.209939	0.212677	0.239618	0.201716	0.239195	0.23013
								Total	72.795	59
			10wk	19wk	28wk			Anova: Two-Factor With Replication
Hippo	ipsil	Sham	4.7704	4.50593	4.26975
MCT-2			4.08706	4.20907	5.00372			SUMMARY	10wk	19wk	28wk	Total
			4.83376	4.02028	4.27809			Sham																			controleteral			ipisiletral
			4.66725	4.40355	4.34308			Count	10	10	10	30															10wk	19wk	28wk	10wk	19wk	28wk
			4.93854	4.83673	6.32322			Sum	45.4296	40.5261	48.4951	134.451													Control	Sham	121.423	85.9452	87.6733	77.0165	72.7467	68.9337
			2.62475	4.18217	5.2479			Average	4.54296	4.05261	4.84951	4.48169															95.6305	70.2876	97.2654	65.9841	67.9539	80.7833
			5.38463	2.914	4.73453			Variance	0.791019	0.304135	0.372392	0.566876															109.136	63.914	55.6232	78.0393	64.906	69.0683
			4.3844	4.18824	4.59479																						99.9521	74.1236	53.2293	75.3512	71.0938	70.1176
			3.87518	3.42745	4.85			TBI																			106.367	77.175	72.0396	79.731	78.0873	102.086
			5.86361	3.83972	4.85			Count	10	10	10	30															78.5743	56.3102	58.2768	42.3758	67.5197	84.7255
		TBI	3.8883	4.28987	3.01401			Sum	45.2399	41.1267	40.1349	126.502															119.983	67.621	53.164	86.933	47.0455	76.4373
			5.26923	4.36063	3.11881			Average	4.52399	4.11267	4.01349	4.21672															86.7898	66.3481	71.2577	70.7846	67.6177	74.1814
			4.3935	4.88843	3.17928			Variance	0.406892	0.57214	0.529598	0.518728															98.2123	54.4172	85.4971	62.5635	55.335	78.3016
			4.42804	3.85969	4.29007																						84.0036	60.0932	70.3907	94.666	61.9909	78.3016
			4.50818	3.59273	4.61516			Total																		TBI	72.8121	57.3102	54.0163	62.7753	69.2585	48.6601
			5.73582	4.9422	4.55115			Count	20	20	20																91.1171	77.411	79.9319	85.07	70.4009	50.3522
			4.08042	5.10763	4.66737			Sum	90.6695	81.6528	88.63																78.977	66.9077	43.215	70.9315	78.9221	51.3284
			4.61589	3.44687	5.01413			Average	4.53348	4.08264	4.4315																92.999	70.1705	68.6237	71.4891	62.3134	69.2616
			4.76762	2.71102	3.67492			Variance	0.567526	0.416027	0.611187																101.903	74.7774	75.6642	72.7831	58.0034	74.5102
			3.55293	3.92761	4.01																						107.683	90.2388	69.3879	92.6029	79.79	73.4768
																											101.367	68.5128	85.7167	65.8769	82.461	75.353
	mean	Sham	4.54296	4.05271	4.84951			ANOVA																			100.934	67.9917	70.8603	74.522	55.6485	80.9514
		TBI	4.52399	4.11267	4.01349			Source of Variation	SS	df	MS	F	P-value	F crit													93.703	50.9183	72.2571	76.9715	43.7684	59.3303
								Sample	1.05319	1	1.05319	2.12324	0.15087	4.01954													93.131	62.9991	68.7762	57.3608	63.4099	64.7401
	SE	Sham	0.281251	0.174381	0.192975			Columns	2.23568	2	1.11784	2.25357	0.114813	3.16825
		TBI	0.201716	0.239195	0.23013			Interaction	2.46127	2	1.23064	2.48098	0.0931518	3.16825											mean	Sham	100.007	67.6235	70.4417	73.3445	65.4297	78.2936
								Within	26.7856	54	0.496029															TBI	93.4626	68.7237	68.8449	73.0383	66.3976	64.7964
								Total	32.5357	59															SE	Sham	4.58744	3.07454	4.95388	4.54069	2.81532	3.11551
																										TBI	3.3894	3.43359	3.86855	3.25663	3.86171	3.71537

## Sheet: HK2
Tissue			10wk	19wk	28wk			Anova: Two-Factor With Replication																	Hippocampus		controleteral			ipsiletral
Hippo	Control	Sham	4.58249	3.48977	3.6474																						10wk	19wk	28wk	10wk	19wk	28wk
HK2			4.04123	2.97757	2.06482			SUMMARY	10wk	19wk	28wk	Total													Control	Sham	4.58249	3.48977	3.6474	4.17598	4.01689	4.74252
			4.61068	3.55098	2.95853			Sham																			4.04123	2.97757	2.06482	3.89062	2.6495	2.87715
			3.88865	2.45547	3.9832			Count	10	10	10	30															4.61068	3.55098	2.95853	3.42265	3.27247	4.59798
			3.95726	3.21343	4.34261			Sum	39.2892	33.4802	32.5778	105.347															3.88865	2.45547	3.9832	3.83421	4.63317	2.86388
			2.60573	4.17277	1.64437			Average	3.92892	3.34802	3.25778	3.51158															3.95726	3.21343	4.34261	4.23412	3.47824	4.94853
			4.71089	2.75206	3.721			Variance	0.443694	0.529528	0.94617	0.687167															2.60573	4.17277	1.64437	2.76446	3.38049	3.08442
			4.1187	3.00555	2.42125																						4.71089	2.75206	3.721	3.62561	1.1599	3.05191
			3.61049	2.95168	4.53468			TBI																			4.1187	3.00555	2.42125	3.54752	3.40058	4.39087
			3.16306	4.91094	3.26			Count	10	10	10	30															3.61049	2.95168	4.53468	2.68328	3.13182	3.84
		TBI	3.55406	4.62996	5.33319			Sum	46.3183	42.9966	40.3695	129.684															3.16306	4.91094	3.26	4.87364	3.31373	3.84
			4.35318	5.98354	3.68586			Average	4.63183	4.29966	4.03695	4.32281														TBI	3.55406	4.62996	5.33319	2.68887	3.50642	3.26708
			4.0864	3.57814	3.24943			Variance	2.17412	0.902066	0.541781	1.18411															4.35318	5.98354	3.68586	3.17114	5.09951	7.55798
			3.67565	3.56031	5.00719																						4.0864	3.57814	3.24943	7.42299	4.67684	4.71573
			4.46915	3.45232	4.08123			Total																			3.67565	3.56031	5.00719	3.2971	3.28941	3.41764
			4.30198	4.3	3.4438			Count	20	20	20																4.46915	3.45232	4.08123	4.51766	3.09728	6.01682
			3.92036	5.49835	3.06099			Sum	85.6074	76.4769	72.9473																4.30198	4.3	3.4438	4.44443	3.90828	6.38639
			5.71911	3.2628	4.48777			Average	4.28037	3.82384	3.64737																3.92036	5.49835	3.06099	2.88986	6.50252	4.77803
			3.78812	3.70675	4.01			Variance	1.37004	0.916443	0.86458																5.71911	3.2628	4.48777	3.08146	3.46352	5.08765
			8.45029	5.02445	4.01																						3.78812	3.70675	4.01	5.18376	2.25273	5.4189
																											8.45029	5.02445	4.01	4.44443	2.77791	5.18
	mean	Sham	3.92892	3.34802	3.25778			ANOVA
		TBI	4.63183	4.29966	4.03695			Source of Variation	SS	df	MS	F	P-value	F crit											mean	Sham	3.92892	3.34802	3.25778	3.70521	3.24368	3.82373
								Sample	9.87158	1	9.87158	10.6963	0.00187267	4.01954												TBI	4.63183	4.29966	4.03695	4.11417	3.85744	5.18262
	SE	Sham	0.21064	0.230115	0.307599			Columns	4.26841	2	2.1342	2.31252	0.10874	3.16825
		TBI	0.466275	0.300344	0.232762			Interaction	0.162377	2	0.0811883	0.0879715	0.915918	3.16825											SE	Sham	0.21064	0.230115	0.307599	0.209709	0.285586	0.257996
								Within	49.8362	54	0.922893															TBI	0.466275	0.300344	0.232762	0.454937	0.396269	0.408497
								Total	64.1386	59
			10wk	19wk	28wk			Anova: Two-Factor With Replication
Hippo	ipsil	Sham	4.17598	4.01689	4.74252
HK2			3.89062	2.6495	2.87715			SUMMARY	10wk	19wk	28wk	Total
			3.42265	3.27247	4.59798			Sham																			controleteral			ipisiletral
			3.83421	4.63317	2.86388			Count	10	10	10	30															10wk	19wk	28wk	10wk	19wk	28wk
			4.23412	3.47824	4.94853			Sum	37.0521	32.4368	38.2373	107.726													Control	Sham	116.632	88.8209	92.8327	106.286	102.237	120.706
			2.76446	3.38049	3.08442			Average	3.70521	3.24368	3.82373	3.59087															102.856	75.7845	52.5533	99.0232	67.4344	73.2286
			3.62561	1.1599	3.05191			Variance	0.439778	0.815593	0.665621	0.660941															117.35	90.3787	75.2998	87.1126	83.2902	117.027
			3.54752	3.40058	4.39087																						98.9729	62.4961	101.379	97.5873	117.922	72.8909
			2.68328	3.13182	3.84			TBI																			100.719	81.7874	110.527	107.766	88.5272	125.949
			4.87364	3.31373	3.84			Count	10	10	10	30															66.3205	106.204	41.852	70.3605	86.0395	78.504
		TBI	2.68887	3.50642	3.26708			Sum	41.1417	38.5744	51.8262	131.542															119.901	70.0449	94.7061	92.2783	29.5215	77.6765
			3.17114	5.09951	7.55798			Average	4.11417	3.85744	5.18262	4.38474															104.828	76.4966	61.625	90.2905	86.5507	111.755
			7.42299	4.67684	4.71573			Variance	2.06967	1.57029	1.66869	1.98816															91.8933	75.1255	115.416	68.2942	79.7103	97.7348
			3.2971	3.28941	3.41764																						80.5054	124.992	82.9728	124.043	84.3403	97.7348
			4.51766	3.09728	6.01682			Total																		TBI	90.457	117.841	135.739	68.4365	89.2447	83.1529
			4.44443	3.90828	6.38639			Count	20	20	20																110.796	152.292	93.8116	80.711	129.792	192.364
			2.88986	6.50252	4.77803			Sum	78.1938	71.0112	90.0635																104.006	91.0699	82.7038	188.928	119.034	120.024
			3.08146	3.46352	5.08765			Average	3.90969	3.55056	4.50317																93.5518	90.6162	127.442	83.917	83.7212	86.985
			5.18376	2.25273	5.4189			Variance	1.2327	1.22929	1.59167																113.748	87.8676	103.874	114.982	78.8312	153.139
			4.44443	2.77791	5.18																						109.493	109.443	87.6507	113.119	99.4727	162.545
																											99.7801	139.943	77.9077	73.5521	165.501	121.609
	mean	Sham	3.70521	3.24368	3.82373			ANOVA																			145.561	83.044	114.222	78.4287	88.1527	129.49
		TBI	4.11417	3.85744	5.18262			Source of Variation	SS	df	MS	F	P-value	F crit													96.4144	94.3432	102.062	131.936	57.3359	137.921
								Sample	9.45352	1	9.45352	7.84562	0.00705565	4.01954													215.075	127.881	102.062	113.119	70.7027	131.84
	SE	Sham	0.209709	0.285586	0.257996			Columns	9.25779	2	4.6289	3.84159	0.0275504	3.16825
		TBI	0.454937	0.396269	0.408497			Interaction	2.49923	2	1.24962	1.03708	0.361442	3.16825											mean	Sham	99.9979	85.2131	82.9164	94.3041	82.5574	97.3206
								Within	65.0669	54	1.20494															TBI	117.888	109.434	102.747	104.713	98.1787	131.907
								Total	86.2774	59															SE	Sham	5.36117	5.85683	7.82893	5.33746	7.26867	6.56646
																										TBI	11.8675	7.64429	5.9242	11.5789	10.0857	10.397

## Sheet: GPR81
Tissue			10wk	19wk	28wk			Anova: Two-Factor With Replication																	Hippocampus		controleteral			ipsiletral
Hippo	Control	Sham	19.3404	24.0203	26.4712																						10wk	19wk	28wk	10wk	19wk	28wk
GPR81			18.9515	8.38516	9.20951			SUMMARY	10wk	19wk	28wk	Total													Control	Sham	19.3404	24.0203	26.4712	14.6353	32.5512	19.0681
			11.4367	24.274	6.95381			Sham																			18.9515	8.38516	9.20951	10.7263	16.0779	17.2177
			15.0751	10.1066	24.9905			Count	10	10	10	30															11.4367	24.274	6.95381	16.9032	42.0762	16.4926
			22.0829	24.205	14.1277			Sum	220.028	199.285	162.914	582.226															15.0751	10.1066	24.9905	40.6217	22.8604	22.1771
			29.9602	18.8814	22.5841			Average	22.0028	19.9285	16.2914	19.4075															22.0829	24.205	14.1277	17.4272	10.0276	20.0149
			41.9617	17.4241	10.3056			Variance	105.742	56.0803	44.1116	69.6752															29.9602	18.8814	22.5841	9.87869	38.3193	4.88699
			34.6651	33.6882	16.1748																						41.9617	17.4241	10.3056	15.7647	7.18207	10.318
			12.4538	15.7455	15.8064			TBI																			34.6651	33.6882	16.1748	15.6629	10.6795	26.0823
			14.1006	22.5545	16.29			Count	10	10	10	30															12.4538	15.7455	15.8064	23.5631	7.35294	17.03
		TBI	21.9968	35.9232	15.8278			Sum	354.655	307.375	295.961	957.991															14.1006	22.5545	16.29	25.8125	6.73824	17.03
			25.8651	15.5762	6.79748			Average	35.4655	30.7375	29.5961	31.933														TBI	21.9968	35.9232	15.8278	20.2661	12.8354	15.4872
			17.4602	30.74	30.7116			Variance	795.632	252.184	221.248	400.526															25.8651	15.5762	6.79748	11.8269	33.7004	20.5206
			11.8844	28.5813	59.8108																						17.4602	30.74	30.7116	12.5186	45.5361	29.3839
			46.8558	17.6427	43.1658			Total																			11.8844	28.5813	59.8108	22.2852	11.4772	19.33
			12.6707	59.0672	37.3675			Count	20	20	20																46.8558	17.6427	43.1658	16.2009	31.16	27.0958
			32.3239	55.6422	24.2676			Sum	574.683	506.66	458.875																12.6707	59.0672	37.3675	14.3685	61.4198	19.712
			62.6503	13.445	28.4892			Average	28.7342	25.333	22.9437																32.3239	55.6422	24.2676	38.4736	31.16	15.7485
			21.1272	20.017	19.9233			Variance	474.663	176.766	172.28																62.6503	13.445	28.4892	17.0219	26.0105	17.5451
			101.821	30.74	29.6																						21.1272	20.017	19.9233	46.5105	13.6868	17.7224
																											101.821	30.74	29.6	36.8604	44.5922	20.28
	mean	Sham	22.0028	19.9285	16.2914			ANOVA
		TBI	35.4655	30.7375	29.5961			Source of Variation	SS	df	MS	F	P-value	F crit											mean	Sham	22.0028	19.9285	16.2914	19.0996	19.3865	17.0318
								Sample	2353.32	1	2353.32	9.57285	0.00312533	4.01954												TBI	35.4655	30.7375	29.5961	23.6333	31.1578	20.2826
	SE	Sham	3.2518	2.36813	2.10028			Columns	338.705	2	169.352	0.688892	0.50649	3.16825
		TBI	8.91982	5.02179	4.7037			Interaction	22.16	2	11.08	0.0450713	0.955965	3.16825											SE	Sham	3.2518	2.36813	2.10028	2.85542	4.32914	1.86883
								Within	13275	54	245.833															TBI	8.91982	5.02179	4.7037	3.91496	5.12536	1.44586
								Total	15989.2	59
			10wk	19wk	28wk			Anova: Two-Factor With Replication
Hippo	ipsil	Sham	14.6353	32.5512	19.0681
GPR81			10.7263	16.0779	17.2177			SUMMARY	10wk	19wk	28wk	Total
			16.9032	42.0762	16.4926			Sham																			controleteral			ipisiletral
			40.6217	22.8604	22.1771			Count	10	10	10	30															10wk	19wk	28wk	10wk	19wk	28wk
			17.4272	10.0276	20.0149			Sum	190.996	193.865	170.318	555.179													Control	Sham	87.899	109.168	120.307	66.5152	147.94	86.6615
			9.87869	38.3193	4.88699			Average	19.0996	19.3865	17.0318	18.506															86.1312	38.1092	41.8557	48.7492	73.0715	78.2514
			15.7647	7.18207	10.318			Variance	81.5344	187.415	34.9254	95.4442															51.978	110.321	31.6039	76.8225	191.229	74.956
			15.6629	10.6795	26.0823																						68.5139	45.9328	113.578	184.619	103.897	100.791
			23.5631	7.35294	17.03			TBI																			100.363	110.008	64.2079	79.2036	45.5739	90.9643
			25.8125	6.73824	17.03			Count	10	10	10	30															136.164	85.8129	102.641	44.897	174.155	22.2106
		TBI	20.2661	12.8354	15.4872			Sum	236.333	311.578	202.826	750.737															190.709	79.1898	46.8373	71.6478	32.6413	46.8936
			11.8269	33.7004	20.5206			Average	23.6333	31.1578	20.2826	25.0246															157.547	153.107	73.5119	71.1852	48.5364	118.54
			12.5186	45.5361	29.3839			Variance	153.269	262.693	20.9052	156.973															56.6003	71.5608	71.8373	107.09	33.4179	77.3985
			22.2852	11.4772	19.33																						64.0849	102.506	74.0354	117.314	30.6242	77.3985
			16.2009	31.16	27.0958			Total																		TBI	99.9717	163.265	71.9349	92.1063	58.3348	70.3865
			14.3685	61.4198	19.712			Count	20	20	20																117.553	70.7912	30.8934	53.7513	153.163	93.2627
			38.4736	31.16	15.7485			Sum	427.328	505.444	373.143																79.3538	139.708	139.579	56.8949	206.954	133.545
			17.0219	26.0105	17.5451			Average	21.3664	25.2722	18.6572																54.0127	129.897	271.83	101.283	52.162	87.8517
			46.5105	13.6868	17.7224			Variance	116.632	249.673	29.227																212.952	80.1832	196.181	73.6303	141.617	123.146
			36.8604	44.5922	20.28																						57.5861	268.451	169.829	65.3024	279.143	89.5876
																											146.907	252.885	110.292	174.856	141.617	71.5745
	mean	Sham	19.0996	19.3865	17.0318			ANOVA																			284.735	61.1054	129.479	77.3619	118.213	79.7398
		TBI	23.6333	31.1578	20.2826			Source of Variation	SS	df	MS	F	P-value	F crit													96.0195	90.9741	90.5483	211.382	62.2044	80.5455
								Sample	637.382	1	637.382	5.16278	0.0270821	4.01954													462.759	139.708	134.527	167.524	202.664	92.1692
	SE	Sham	2.85542	4.32914	1.86883			Columns	442.359	2	221.18	1.79155	0.176468	3.16825
		TBI	3.91496	5.12536	1.44586			Interaction	211.046	2	105.523	0.854735	0.43107	3.16825											mean	Sham	99.9991	90.5716	74.0415	86.8044	88.1087	77.4066
								Within	6666.68	54	123.457															TBI	161.185	139.697	134.509	107.409	141.607	92.1809
								Total	7957.47	59															SE	Sham	14.7789	10.7627	9.54541	12.9774	19.6752	8.49354
																										TBI	40.5391	22.8232	21.3775	17.7929	23.2939	6.5712
