# Supplementary material for: Chronic Neurobehavioral Impairments and Decreased Hippocampal Expression of Genes Important for Brain Glucose Utilization in a Mouse Model of Mild TBI
Source: Front Endocrinol (Lausanne). 2020 Sep 18;11:556380. doi: 10.3389/fendo.2020.556380 (PMC7531511; doi:10.3389/fendo.2020.556380)
Supplement: Supplemental File 2 — Gene expression in cortex. [file Data_Sheet_2.xlsx]

## Sheet: HK1
																										Cotex	Controleteral side			Ipsileteral side
HK1		10wk	19wk	28wk		Anova: Two-Factor With Replication																					10wk	19wk	28wk	10wk	19wk	28wk
Contr Cotrx	Sham	5.53545	3.62722	2.11574																						Sham	5.53545	3.62722	2.11574	3.73988	3.90475	4.451
		2.88513	2.80905	2.7938		SUMMARY	10wk	19wk	28wk	Total																	2.88513	2.80905	2.7938	4.40081	3.52809	5.33608
		3.4309	4.61728	1.90686		Sham																					3.4309	4.61728	1.90686	3.3908	4.65278	4.01083
		7.40808	5.05818	3.2728		Count	10	10	10	30																	7.40808	5.05818	3.2728	6.64619	4.97924	5.56473
		4.93469	6.59512	2.66506		Sum	45.5545	40.0032	25.0708	110.629																	4.93469	6.59512	2.66506	5.19453	3.44441	4.49493
		4.29077	3.37816	2.57176		Average	4.55545	4.00032	2.50708	3.68762																	4.29077	3.37816	2.57176	5.3194	6.0014	4.08658
		4.51295	3.11209	3.00077		Variance	1.57102	1.39665	0.200785	1.75731																	4.51295	3.11209	3.00077	3.74183	6.05993	4.2152
		3.69965	3.26207	2.24481																							3.69965	3.26207	2.24481	4.25778	5.47021	4.05058
		4.48477	4.46251	2.12309		TBI																					4.48477	4.46251	2.12309	6.76948	5.98333	3.85181
		4.3721	3.08156	2.507		Count	10	10	10	30																	4.3721	3.08156	2.507	3.56303	5.21697	4.451
	TBI	3.36356	3.62506	2.87038		Sum	42.2957	30.7321	26.2096	99.2374																TBI	3.36356	3.62506	2.87038	6.07928	5.30187	5.29934
		3.30215	3.53366	2.34947		Average	4.22957	3.07321	2.62096	3.30791																	3.30215	3.53366	2.34947	3.68863	2.49242	3.42813
		3.79859	3.20817	3.53245		Variance	0.89705	0.38994	0.192857	0.933898																	3.79859	3.20817	3.53245	5.24532	5.20753	5.06936
		3.66148	2.47846	2.63788																							3.66148	2.47846	2.63788	5.31327	4.23861	5.09506
		4.27797	3.82257	2.22882		Total																					4.27797	3.82257	2.22882	3.0876	3.79001	4.03537
		3.73749	3.28902	2.0032		Count	20	20	20																		3.73749	3.28902	2.0032	6.43527	4.5408	2.14214
		4.41904	3.16588	2.87752		Sum	87.8502	70.7353	51.2804																		4.41904	3.16588	2.87752	5.39557	5.033	3.33132
		6.55383	2.34438	2.82351		Average	4.39251	3.53676	2.56402																		6.55383	2.34438	2.82351	3.12382	4.66905	2.71464
		4.51537	1.89605	2.26537		Variance	1.19703	1.07248	0.189875																		4.51537	1.89605	2.26537	3.77675	5.77372	4.93859
		4.66621	3.36881	2.621																							4.66621	3.36881	2.621	4.03751	5.51607	4.006
Mean	Sham	4.55545	4.00032	2.52017		ANOVA																			Mean	Sham	4.55545	4.00032	2.52017	4.70237	4.92411	4.45127
	TBI	4.22957	3.07321	2.62096		Source of Variation	SS	df	MS	F	P-value	F crit														TBI	4.22957	3.07321	2.62096	4.6183	4.65631	4.00599
						Sample	2.16265	1	2.16265	2.79154	0.10055	4.01954
SE	Sham	0.396361	0.373718	0.136192		Columns	33.4793	2	16.7397	21.6075	1.27597e-07	3.16825													SE	Sham	0.396361	0.373718	0.136192	0.392007	0.319908	0.180345
	TBI	0.299508	0.197469	0.138873		Interaction	2.73091	2	1.36545	1.76252	0.18134	3.16825														TBI	0.299508	0.197469	0.138873	0.385896	0.306796	0.346263
						Within	41.8347	54	0.774717
						Total	80.2076	59
																										Cotex	Controleteral side			Ipsileteral side
																											10wk	19wk	28wk	10wk	19wk	28wk
		10wk	19wk	28wk		Anova: Two-Factor With Replication																			Ipis Cotrx	Sham	121.513	79.6237	46.4441	82.0968	85.716	97.7072
Ipis Cotrx	Sham	3.73988	3.90475	4.451																							63.3336	61.6634	61.3287	96.6053	77.4476	117.136
		4.40081	3.52809	5.33608		SUMMARY	10wk	19wk	28wk	Total																	75.3143	101.357	41.8589	74.4339	102.137	88.0446
		3.3908	4.65278	4.01083		Sham																					162.62	111.036	71.8437	145.895	109.303	122.155
		6.64619	4.97924	5.56473		Count	10	10	10	30																	108.325	144.774	58.5026	114.029	75.6108	98.6716
		5.19453	3.44441	4.49493		Sum	45.7074	49.9541	44.5127	140.174																	94.1898	74.1564	56.4546	116.77	131.741	89.7076
		5.3194	6.0014	4.08658		Average	4.57074	4.99541	4.45127	4.67247																	99.067	68.3157	65.8722	82.1397	133.026	92.5309
		3.74183	6.05993	4.2152		Variance	1.84002	1.2334	0.325244	1.11116																	81.2137	71.608	49.2775	93.4656	120.081	88.9173
		4.25778	5.47021	4.05058																							98.4486	97.9598	46.6055	148.602	131.344	84.554
		6.76948	5.98333	3.85181		TBI																					95.9753	67.6456	55.033	78.2147	114.522	97.7072
		3.56303	5.21697	4.451		Count	10	10	10	30																TBI	73.8359	79.5763	63.0098	133.451	116.385	116.33
	TBI	6.07928	5.30187	5.29934		Sum	47.5051	50.3288	40.0599	137.894																	72.488	77.57	51.575	80.9718	54.7129	75.2534
		3.68863	2.49242	3.42813		Average	4.75051	5.03288	4.00599	4.59646																	83.3857	70.4249	77.5434	115.144	114.314	111.281
		5.24532	5.20753	5.06936		Variance	1.85685	1.59787	1.19898	1.63834																	80.3758	54.4064	57.9061	116.635	93.0449	111.845
		5.31327	4.23861	5.09506																							93.9089	83.9119	48.9264	67.7782	83.1972	88.5833
		3.0876	3.79001	4.03537		Total																					82.0444	72.1997	43.9738	141.265	99.6785	47.0237
		6.43527	4.5408	2.14214		Count	20	20	20																		97.0057	69.4966	63.1665	118.442	110.483	73.1281
		5.39557	5.033	3.33132		Sum	93.2124	100.283	84.5727																		143.868	51.4632	61.9808	68.5732	102.494	59.5909
		3.12382	4.66905	2.71464		Average	4.66062	5.01415	4.22863																		99.1201	41.6217	49.7288	82.9061	126.743	108.411
		3.77675	5.77372	4.93859		Variance	1.75966	1.3415	0.77418																		102.431	73.9512	57.5355	88.6304	121.087	87.9386
		4.03751	5.51607	4.006
																									Mean	Sham	100	87.814	55.3221	103.225	108.093	97.7132
Mean	Sham	4.70237	4.92411	4.45127		ANOVA																				TBI	92.8464	67.4622	57.5346	101.38	102.214	87.9385
	TBI	4.6183	4.65631	4.00599		Source of Variation	SS	df	MS	F	P-value	F crit
						Sample	0.0866686	1	0.0866686	0.0645787	0.800365	4.01954													SE	Sham	8.7008	8.20375	2.98965	8.60523	7.02254	3.95889
SE	Sham	0.392007	0.319908	0.180345		Columns	6.1908	2	3.0954	2.30645	0.109349	3.16825														TBI	6.57472	4.33479	3.0485	8.47109	6.73471	7.60108
	TBI	0.385896	0.306796	0.346263		Interaction	1.07332	2	0.536659	0.399877	0.672371	3.16825
						Within	72.4713	54	1.34206
						Total	79.8221	59
	TBI
Mean	Sham
	TBI
SE	Sham
	TBI

## Sheet: PFK
PFK		10wk	19wk	28wk		Anova: Two-Factor With Replication																				Cotex	Controleteral side			Ipsileteral side
Contr Cotrx	Sham	1.39872	1.57294	1.50274																							10wk	19wk	28wk	10wk	19wk	28wk
		1.48539	1.41585	1.75517		SUMMARY	10wk	19wk	28wk	Total																Sham	1.39872	1.57294	1.50274	1.32003	1.51485	1.67766
		1.34811	1.82899	1.35033		Sham																					1.48539	1.41585	1.75517	1.4611	1.23736	1.64696
		1.81775	1.55347	1.85122		Count	10	10	10	30																	1.34811	1.82899	1.35033	1.18365	1.34895	1.49896
		1.66675	2.5397	1.21418		Sum	16.1269	17.7296	15.3214	49.178																	1.81775	1.55347	1.85122	1.84736	1.54341	1.46275
		1.65637	1.56218	1.51262		Average	1.61269	1.77296	1.53214	1.63927																	1.66675	2.5397	1.21418	1.57492	1.32258	1.66065
		1.64222	1.6825	1.64971		Variance	0.0228703	0.102126	0.0345539	0.0598797																	1.65637	1.56218	1.51262	1.89045	1.43141	1.78921
		1.67978	1.72484	1.43163																							1.64222	1.6825	1.64971	1.67733	1.80596	1.87691
		1.72759	2.00039	1.52183		TBI																					1.67978	1.72484	1.43163	1.62642	1.6602	1.80282
		1.70427	1.84873	1.532		Count	10	10	10	30																	1.72759	2.00039	1.52183	1.92132	1.83525	1.51962
	TBI	1.17454	1.48737	1.6959		Sum	15.4337	14.524	15.6758	45.6335																	1.70427	1.84873	1.532	1.34322	1.74411	1.66
		1.4757	1.31522	1.6403		Average	1.54337	1.4524	1.56758	1.52112																TBI	1.17454	1.48737	1.6959	1.98364	1.63665	1.35854
		1.33147	1.47354	1.69449		Variance	0.077371	0.0121503	0.0108326	0.033688																	1.4757	1.31522	1.6403	1.46651	1.26035	1.44165
		1.3836	1.46169	1.47715																							1.33147	1.47354	1.69449	1.66728	1.42628	1.77536
		1.4449	1.49462	1.39511		Total																					1.3836	1.46169	1.47715	1.77024	1.4653	1.79407
		1.33573	1.47292	1.67049		Count	20	20	20																		1.4449	1.49462	1.39511	1.48986	1.56581	2.08349
		1.57229	1.56816	1.52462		Sum	31.5606	32.2536	30.9973																		1.33573	1.47292	1.67049	2.05955	1.54793	1.14978
		2.04409	1.31076	1.53145		Average	1.57803	1.61268	1.54986																		1.57229	1.56816	1.52462	1.87563	1.604	1.7962
		1.76473	1.30782	1.47832		Variance	0.0487476	0.0811735	0.0218294																		2.04409	1.31076	1.53145	1.76222	1.90335	1.39553
		1.9066	1.63186	1.568																							1.76473	1.30782	1.47832	1.61821	1.79309	1.59631
																											1.9066	1.63186	1.568	1.59338	1.83536	1.599
Mean	Sham	1.61269	1.77296	1.53214		ANOVA
	TBI	1.54337	1.4524	1.56758		Source of Variation	SS	df	MS	F	P-value	F crit													Mean	Sham	1.61269	1.77296	1.53214	1.58458	1.54441	1.65955
						Sample	0.209392	1	0.209392	4.83391	0.0322099	4.01954														TBI	1.54337	1.4524	1.56758	1.72865	1.60381	1.59899
SE	Sham	0.0478229	0.101058	0.0587825		Columns	0.0395976	2	0.0197988	0.457064	0.635567	3.16825
	TBI	0.0879608	0.0348573	0.0329129		Interaction	0.334728	2	0.167364	3.86367	0.0270232	3.16825													SE	Sham	0.0478229	0.101058	0.0587825	0.0810133	0.066802	0.0433552
						Within	2.33914	54	0.0433174																	TBI	0.0879608	0.0348573	0.0329129	0.0631551	0.0626701	0.0861885
	t test	0.497491	0.00770675	0.60525
						Total	2.92286	59
																										Cotex	Controleteral side			Ipsileteral side
		10wk	19wk	28wk		Anova: Two-Factor With Replication																					10wk	19wk	28wk	10wk	19wk	28wk
Ipis Cotrx	Sham	1.32003	1.51485	1.67766																					Ipis Cotrx	Sham	86.7316	97.5349	93.1822	81.8524	93.933	104.028
		1.4611	1.23736	1.64696		SUMMARY	10wk	19wk	28wk	Total																	92.106	87.794	108.835	90.6002	76.7262	102.125
		1.18365	1.34895	1.49896		Sham																					83.5937	113.412	83.7311	73.396	83.6456	92.9474
		1.84736	1.54341	1.46275		Count	10	10	10	30																	112.715	96.3275	114.79	114.551	95.7038	90.7021
		1.57492	1.32258	1.66065		Sum	15.8458	15.4441	16.5955	47.8854																	103.352	157.482	75.2889	97.6578	82.0104	102.974
		1.89045	1.43141	1.78921		Average	1.58458	1.54441	1.65955	1.59618																	102.709	96.8679	93.7946	117.223	88.7589	110.945
		1.67733	1.80596	1.87691		Variance	0.0656316	0.0446251	0.0187967	0.0424066																	101.831	104.329	102.295	104.008	111.984	116.383
		1.62642	1.6602	1.80282																							104.16	106.954	88.7724	100.851	102.946	111.789
		1.92132	1.83525	1.51962		TBI																					107.125	124.04	94.3655	119.137	113.8	94.2289
		1.34322	1.74411	1.66		Count	10	10	10	30																	105.678	114.636	94.9963	83.2907	108.149	102.933
	TBI	1.98364	1.63665	1.35854		Sum	17.2865	16.0381	15.9899	49.3146																TBI	72.8311	92.2291	105.159	123.002	101.486	84.2402
		1.46651	1.26035	1.44165		Average	1.72865	1.60381	1.59899	1.64382																	91.5053	81.554	101.712	90.9357	78.1518	89.394
		1.66728	1.42628	1.77536		Variance	0.0398856	0.0392755	0.0742846	0.0513476																	82.5621	91.3715	105.072	103.385	88.441	110.086
		1.77024	1.4653	1.79407																							85.7946	90.6368	91.5951	109.769	90.8602	111.247
		1.48986	1.56581	2.08349		Total																					89.5952	92.6786	86.5082	92.3835	97.0928	129.193
		2.05955	1.54793	1.14978		Count	20	20	20																		82.8259	91.3327	103.584	127.709	95.984	71.2955
		1.87563	1.604	1.7962		Sum	33.1324	31.4822	32.5855																		97.4949	97.2387	94.5388	116.304	99.4609	111.379
		1.76222	1.90335	1.39553		Average	1.65662	1.57411	1.62927																		126.75	81.2775	94.9623	109.272	118.023	86.5339
		1.61821	1.79309	1.59631		Variance	0.055444	0.040671	0.0450563																		109.427	81.0952	91.6677	100.342	111.186	98.9841
		1.59338	1.83536	1.599																							118.224	101.188	97.2286	98.8022	113.807	99.1508
Mean	Sham	1.58458	1.54441	1.65955		ANOVA																			Mean	Sham	100	109.938	95.0051	98.2568	95.7657	102.906
	TBI	1.72865	1.60381	1.59899		Source of Variation	SS	df	MS	F	P-value	F crit														TBI	95.7011	90.0602	97.2028	107.19	99.4492	99.1504
						Sample	0.0340403	1	0.0340403	0.722982	0.398922	4.01954
SE	Sham	0.0810133	0.066802	0.0433552		Columns	0.0706551	2	0.0353275	0.750322	0.477073	3.16825													SE	Sham	2.96541	6.26638	3.64499	5.02348	4.14226	2.68837
	TBI	0.0631551	0.0626701	0.0861885		Interaction	0.105724	2	0.0528619	1.12273	0.332865	3.16825														TBI	5.45427	2.16143	2.04086	3.91612	3.88605	5.34438
						Within	2.54249	54	0.0470832
						Total	2.75291	59

## Sheet: PK
PK		10wk	19wk	28wk		Anova: Two-Factor With Replication																				Cotex	Controleteral side			Ipsileteral side
Contr Cotrx	Sham	1.36088	1.33352	1.46383																							10wk	19wk	28wk	10wk	19wk	28wk
		1.30083	1.43326	1.84451		SUMMARY	10wk	19wk	28wk	Total																Sham	1.36088	1.33352	1.46383	1.58227	1.49207	1.40574
		1.2702	1.28343	1.2781		Sham																					1.30083	1.43326	1.84451	1.57789	1.32086	1.37072
		1.07052	1.38924	1.51925		Count	10	10	10	30																	1.2702	1.28343	1.2781	1.05077	1.43676	1.16342
		1.22611	1.25729	1.60685		Sum	14.1185	14.6089	15.7606	44.4879																	1.07052	1.38924	1.51925	1.15109	1.36103	1.08811
		1.49404	1.34242	1.69088		Average	1.41185	1.46089	1.57606	1.48293																	1.22611	1.25729	1.60685	1.11721	1.43954	1.82134
		1.36699	1.39103	1.82128		Variance	0.0547539	0.0420794	0.0302007	0.0443246																	1.49404	1.34242	1.69088	1.5768	1.5461	1.73554
		1.90443	1.77326	1.5145																							1.36699	1.39103	1.82128	1.17101	1.60608	1.71881
		1.49101	1.86114	1.44535		TBI																					1.90443	1.77326	1.5145	0.999695	1.20619	1.5395
		1.63349	1.54431	1.576		Count	10	10	10	30																	1.49101	1.86114	1.44535	1.23683	1.61613	1.37156
	TBI	1.12261	1.17803	1.60576		Sum	13.6996	13.7022	15.889	43.2908																	1.63349	1.54431	1.576	1.28585	1.52371	1.468
		1.18156	1.43533	1.43575		Average	1.36996	1.37022	1.5889	1.44303																TBI	1.12261	1.17803	1.60576	1.6002	1.72297	1.22031
		1.06402	1.26125	1.49381		Variance	0.0702151	0.0242995	0.0226093	0.0473557																	1.18156	1.43533	1.43575	1.44318	1.23746	1.12425
		1.33584	1.30437	1.69684																							1.06402	1.26125	1.49381	1.50733	1.08147	1.44593
		1.3218	1.35614	1.45602		Total																					1.33584	1.30437	1.69684	1.21395	1.45397	1.46107
		1.18561	1.41084	1.45439		Count	20	20	20																		1.3218	1.35614	1.45602	1.04162	1.44986	1.87127
		1.38107	1.41591	1.69546		Sum	27.8181	28.3111	31.6496																		1.18561	1.41084	1.45439	1.57825	1.21369	1.23224
		1.89474	1.24043	1.92016		Average	1.39091	1.41555	1.58248																		1.38107	1.41591	1.69546	1.48733	1.40806	1.55716
		1.69855	1.35507	1.54185		Variance	0.0596576	0.0336062	0.0250587																		1.89474	1.24043	1.92016	1.38556	1.81189	1.46104
		1.51384	1.74479	1.589																							1.69855	1.35507	1.54185	1.24115	1.55694	1.72309
																											1.51384	1.74479	1.589	1.12365	1.7522	1.455
Mean	Sham	1.41185	1.46089	1.57606		ANOVA
	TBI	1.36996	1.37022	1.5889		Source of Variation	SS	df	MS	F	P-value	F crit													Mean	Sham	1.41185	1.46089	1.57606	1.27494	1.45485	1.46827
						Sample	0.0238848	1	0.0238848	0.586951	0.446937	4.01954														TBI	1.36996	1.37022	1.5889	1.36222	1.46885	1.45514
SE	Sham	0.0739959	0.0648687	0.0549551		Columns	0.434485	2	0.217243	5.33858	0.00766228	3.16825
	TBI	0.0837944	0.0492946	0.0475492		Interaction	0.0268213	2	0.0134107	0.329557	0.720679	3.16825													SE	Sham	0.0739959	0.0648687	0.0549551	0.0711772	0.0411615	0.0763157
						Within	2.19742	54	0.040693																	TBI	0.0837944	0.0492946	0.0475492	0.0617749	0.0776952	0.0722534
						Total	2.68261	59
																										Cotex	Controleteral side			Ipsileteral side
		10wk	19wk	28wk		Anova: Two-Factor With Replication																					10wk	19wk	28wk	10wk	19wk	28wk
Ipis Cotrx	Sham	1.58227	1.49207	1.40574																						Sham	96.3901	94.4521	103.682	112.071	105.682	99.5673
		1.57789	1.32086	1.37072		SUMMARY	10wk	19wk	28wk	Total																	92.1363	101.517	130.645	111.761	93.5555	97.0872
		1.05077	1.43676	1.16342		Sham																					89.9673	90.9039	90.5267	74.4252	101.764	82.4041
		1.15109	1.36103	1.08811		Count	10	10	10	30																	75.8241	98.3984	107.607	81.5306	96.4006	77.0699
		1.11721	1.43954	1.82134		Sum	12.7494	14.5485	14.6827	41.9806																	86.8442	89.0529	113.812	79.1307	101.962	129.004
		1.5768	1.5461	1.73554		Average	1.27494	1.45485	1.46827	1.39935																	105.821	95.082	119.763	111.683	109.509	122.927
		1.17101	1.60608	1.71881		Variance	0.050662	0.0169427	0.0582409	0.0470928																	96.8225	98.5254	129	82.9417	113.757	121.742
		0.999695	1.20619	1.5395																							134.889	125.599	107.271	70.8075	85.4335	109.041
		1.23683	1.61613	1.37156		TBI																					105.607	131.823	102.373	87.6032	114.469	97.1465
		1.28585	1.52371	1.468		Count	10	10	10	30																	115.699	109.382	111.627	91.0756	107.923	103.977
	TBI	1.6002	1.72297	1.22031		Sum	13.6222	14.6885	14.5514	42.8621																TBI	79.5131	83.4391	113.735	113.341	122.037	86.4331
		1.44318	1.23746	1.12425		Average	1.36222	1.46885	1.45514	1.42874																	83.6887	101.663	101.693	102.219	87.6479	79.6295
		1.50733	1.08147	1.44593		Variance	0.0381614	0.0603655	0.0522055	0.0490997																	75.3634	89.3329	105.805	106.763	76.5999	102.414
		1.21395	1.45397	1.46107																							94.6162	92.3872	120.186	85.9831	102.984	103.486
		1.04162	1.44986	1.87127		Total																					93.6216	96.0541	103.129	73.7773	102.692	132.541
		1.57825	1.21369	1.23224		Count	20	20	20																		83.9759	99.9287	103.013	111.786	85.9647	87.2784
		1.48733	1.40806	1.55716		Sum	26.3717	29.237	29.2341																		97.8198	100.288	120.088	105.346	99.7319	110.292
		1.38556	1.81189	1.46104		Average	1.31858	1.46185	1.46171																		134.203	87.8589	136.003	98.1382	128.335	103.484
		1.24115	1.55694	1.72309		Variance	0.0440791	0.0366713	0.0523621																		120.307	95.9786	109.208	87.9098	110.276	122.045
		1.12365	1.7522	1.455																							107.224	123.582	112.547	79.5873	124.107	103.056
Mean	Sham	1.27494	1.45485	1.46827		ANOVA																			Mean	Sham	100	103.473	111.631	90.303	103.046	103.997
	TBI	1.36222	1.46885	1.45514		Source of Variation	SS	df	MS	F	P-value	F crit														TBI	97.0332	97.0512	112.541	96.4851	104.037	103.066
						Sample	0.0129503	1	0.0129503	0.28094	0.598258	4.01954
SE	Sham	0.0711772	0.0411615	0.0763157		Columns	0.273397	2	0.136698	2.96549	0.0599852	3.16825													SE	Sham	5.24106	4.59459	3.89242	5.04142	2.91543	5.40537
	TBI	0.0617749	0.0776952	0.0722534		Interaction	0.0269847	2	0.0134923	0.292699	0.747423	3.16825														TBI	5.93508	3.49149	3.36787	4.37546	5.50308	5.11764
						Within	2.4892	54	0.0460963
						Total	2.80253	59

## Sheet: PDH
PDH		10wk	19wk	28wk		Anova: Two-Factor With Replication																Cotex	Controleteral side			Ipsileteral side
Contr Cotrx	Sham	3.98924	2.36778	2.40602																			10wk	19wk	28wk	10wk	19wk	28wk
		2.00163	1.89438	2.30637		SUMMARY	10wk	19wk	28wk	Total												Sham	3.98924	2.36778	2.40602	3.04567	3.39168	2.41037
		2.51873	2.57699	1.84814		Sham																	2.00163	1.89438	2.30637	2.48187	2.54113	2.797
		4.49964	3.11384	2.71369		Count	10	10	10	30													2.51873	2.57699	1.84814	2.01386	2.33737	2.5032
		2.96899	4.27616	1.611		Sum	29.3452	25.8746	20.9807	76.2005													4.49964	3.11384	2.71369	4.56938	2.63136	2.9038
		3.03344	2.20184	2.354		Average	2.93452	2.58746	2.09807	2.54002													2.96899	4.27616	1.611	2.96292	1.54567	3.675
		1.87253	2.2927	2.351		Variance	0.697138	0.466589	0.208602	0.54769													3.03344	2.20184	2.354	3.74246	3.04001	3.28163
		2.2483	2.60697	1.135																			1.87253	2.2927	2.351	2.38205	3.41028	2.85503
		3.11784	2.50297	2.15746		TBI																	2.2483	2.60697	1.135	2.65606	3.40763	2.3569
		3.09488	2.04095	2.098		Count	10	10	10	30													3.11784	2.50297	2.15746	3.42182	2.7045	3.15898
	TBI	1.98623	2.45069	2.70868		Sum	25.396	19.9292	21.2126	66.5378													3.09488	2.04095	2.098	1.60965	2.32057	3.045
		2.91792	1.8171	2.17441		Average	2.5396	1.99292	2.12126	2.21793												TBI	1.98623	2.45069	2.70868	4.56129	3.16653	2.22391
		3.235	2.09611	2.437		Variance	0.665086	0.119416	0.193691	0.359937													2.91792	1.8171	2.17441	3.1823	2.51242	2.11534
		1.62307	2.57623	1.9045																			3.235	2.09611	2.437	2.8857	1.75073	2.82956
		1.464	1.993	1.715		Total																	1.62307	2.57623	1.9045	2.83192	2.82052	2.7304
		1.96201	2.19202	1.194		Count	20	20	20														1.464	1.993	1.715	1.6431	3.15214	3.34111
		2.08832	1.96234	2.26455		Sum	54.7412	45.8038	42.1933														1.96201	2.19202	1.194	3.28391	2.9903	1.56906
		3.78596	1.66046	2.12138		Average	2.73706	2.29019	2.10967														2.08832	1.96234	2.26455	2.68296	3.63065	2.72726
		3.46559	1.52504	2.5721		Variance	0.686307	0.370601	0.190701														3.78596	1.66046	2.12138	2.84738	2.80315	2.13214
		2.86789	1.65622	2.121																			3.46559	1.52504	2.5721	2.05428	2.72485	3.68104
																							2.86789	1.65622	2.121	2.1608	2.66913	2.594
Mean	Sham	2.93452	2.58746	2.09807		ANOVA
	TBI	2.5396	1.99292	2.12126		Source of Variation	SS	df	MS	F	P-value	F crit									Mean	Sham	2.93452	2.58746	2.09807	2.88857	2.73302	2.89869
						Sample	1.55612	1	1.55612	3.97219	0.0513209	4.01954										TBI	2.5396	1.99292	2.12126	2.81336	2.82204	2.59438
SE	Sham	0.264034	0.216007	0.144431		Columns	4.17271	2	2.08635	5.32568	0.00774524	3.16825
	TBI	0.257893	0.109277	0.139173		Interaction	0.993768	2	0.496884	1.26836	0.289538	3.16825									SE	Sham	0.264034	0.216007	0.144431	0.273772	0.189334	0.130772
						Within	21.1547	54	0.391753													TBI	0.257893	0.109277	0.139173	0.254036	0.155869	0.196117
						Total	27.8773	59
																						Cotex	Controleteral side			Ipsileteral side
		10wk	19wk	28wk		Anova: Two-Factor With Replication																	10wk	19wk	28wk	10wk	19wk	28wk
Ipis Cotrx	Sham	3.04567	3.39168	2.41037																		Sham	135.942	80.687	81.9903	103.788	115.579	82.1386
		2.48187	2.54113	2.797		SUMMARY	10wk	19wk	28wk	Total													68.2097	64.5551	78.5944	84.575	86.5942	95.3137
		2.01386	2.33737	2.5032		Sham																	85.831	87.8164	62.9791	68.6264	79.6508	85.3017
		4.56938	2.63136	2.9038		Count	10	10	10	30													153.335	106.111	92.4746	155.711	89.6692	98.953
		2.96292	1.54567	3.675		Sum	28.8857	27.3302	28.9869	85.2028													101.175	145.719	54.8982	100.968	52.6721	125.233
		3.74246	3.04001	3.28163		Average	2.88857	2.73302	2.89869	2.84009													103.371	75.0325	80.2175	127.532	103.595	111.828
		2.38205	3.41028	2.85503		Variance	0.749509	0.358474	0.171014	0.402878													63.8103	78.1285	80.1153	81.1732	116.212	97.2911
		2.65606	3.40763	2.3569																			76.6154	88.8381	38.6775	90.5107	116.122	80.3164
		3.42182	2.7045	3.15898		TBI																	106.247	85.294	73.5201	116.606	92.1615	107.649
		1.60965	2.32057	3.045		Count	10	10	10	30													105.465	69.5496	71.4938	54.8522	79.0783	103.765
	TBI	4.56129	3.16653	2.22391		Sum	28.1336	28.2204	25.9438	82.2979												TBI	67.6848	83.5123	92.3041	155.436	107.906	75.7845
		3.1823	2.51242	2.11534		Average	2.81336	2.82204	2.59438	2.74326													99.4343	61.9216	74.0975	108.444	85.6161	72.0847
		2.8857	1.75073	2.82956		Variance	0.645344	0.24295	0.38462	0.40652													110.239	71.4294	83.0459	98.3363	59.6599	96.4231
		2.83192	2.82052	2.7304																			55.3095	87.7905	64.8998	96.5036	96.1152	93.0442
		1.6431	3.15214	3.34111		Total																	49.8889	67.9157	58.4422	55.9922	107.416	113.855
		3.28391	2.9903	1.56906		Count	20	20	20														66.8598	74.6977	40.6881	111.906	101.901	53.4691
		2.68296	3.63065	2.72726		Sum	57.0194	55.5506	54.9307														71.1638	66.8708	77.1692	91.4274	123.722	92.9372
		2.84738	2.80315	2.13214		Average	2.85097	2.77753	2.74654														129.014	56.5838	72.2906	97.0303	95.5232	72.6571
		2.05428	2.72485	3.68104		Variance	0.662208	0.286971	0.287564														118.097	51.9689	87.6498	70.0039	92.8551	125.439
		2.1608	2.66913	2.594																			97.7295	56.4393	72.2775	73.6338	90.9563	88.396
Mean	Sham	2.88857	2.73302	2.89869		ANOVA															Mean	Sham	100	88.1731	71.4961	98.4342	93.1334	98.779
	TBI	2.81336	2.82204	2.59438		Source of Variation	SS	df	MS	F	P-value	F crit										TBI	86.5422	67.913	72.2865	95.8713	96.1671	88.4091
						Sample	0.140642	1	0.140642	0.330675	0.56765	4.01954
SE	Sham	0.273772	0.189334	0.130772		Columns	0.115063	2	0.0575316	0.135267	0.873778	3.16825									SE	Sham	8.99751	7.36088	4.92178	9.32935	6.45196	4.45635
	TBI	0.254036	0.155869	0.196117		Interaction	0.390281	2	0.19514	0.45881	0.634476	3.16825										TBI	8.78823	3.72386	4.7426	8.65682	5.31155	6.68311
						Within	22.9672	54	0.425319
						Total	23.6132	59

## Sheet: Glut1
Glut-1		10wk	19wk	28wk		Anova: Two-Factor With Replication																				Cotex	Controleteral side			Ipsileteral side
Contr Cotrx	Sham	1.14929	1.8645	1.29371																							10wk	19wk	28wk	10wk	19wk	28wk
		1.86876	0.999763	1.39807		SUMMARY	10wk	19wk	28wk	Total															Ipis Cotrx	Sham	1.14929	1.8645	1.29371	1.53823	1.35097	1.6307
		1.89472	1.55824	2.18639		Sham																					1.86876	0.999763	1.39807	1.7514	1.44894	1.45097
		2.00352	1.27969	1.86652		Count	10	10	10	30																	1.89472	1.55824	2.18639	1.39475	1.56806	1.95177
		2.06852	1.54499	1.6856		Sum	17.8115	15.3651	17.9659	51.1425																	2.00352	1.27969	1.86652	1.79851	1.50277	1.43587
		1.71723	1.83	2.06612		Average	1.78115	1.53651	1.79659	1.70475																	2.06852	1.54499	1.6856	1.80631	1.32222	1.57427
		2.076	2.00358	1.96935		Variance	0.0892929	0.106026	0.0865545	0.10216																	1.71723	1.83	2.06612	1.29531	1.2007	1.77561
		1.6307	1.7469	2.00886																							2.076	2.00358	1.96935	1.67474	1.75993	1.61724
		1.45097	1.27423	1.89629		TBI																					1.6307	1.7469	2.00886	1.58214	2.42361	1.65949
		1.95177	1.26316	1.595		Count	10	10	10	30																	1.45097	1.27423	1.89629	1.40555	1.57265	1.25762
	TBI	1.43587	1.55042	2.26812		Sum	16.0377	14.824	17.1893	48.051																	1.95177	1.26316	1.595	1.59708	2.14157	1.595
		1.57427	1.25838	1.85175		Average	1.60377	1.4824	1.71893	1.6017																TBI	1.43587	1.55042	2.26812	2.10659	1.49303	1.32723
		1.77561	1.40014	1.69353		Variance	0.051946	0.0190141	0.0646342	0.0517296																	1.57427	1.25838	1.85175	1.76994	1.3105	1.55494
		1.61724	1.74062	1.87281																							1.77561	1.40014	1.69353	1.51677	1.33102	1.98793
		1.65949	1.54597	1.66832		Total																					1.61724	1.74062	1.87281	1.44418	1.14929	1.84745
		1.25762	1.59303	1.82648		Count	20	20	20																		1.65949	1.54597	1.66832	1.53965	1.86876	1.8645
		1.32723	1.49721	1.56101		Sum	33.8492	30.189	35.1553																		1.25762	1.59303	1.82648	1.44797	1.89472	0.999763
		1.55494	1.42741	1.33809		Average	1.69246	1.50945	1.75776																		1.32723	1.49721	1.56101	1.76809	2.00352	1.55824
		1.98793	1.32961	1.55721		Variance	0.0751829	0.06	0.0732028																		1.55494	1.42741	1.33809	1.54376	2.06852	1.27969
		1.84745	1.48119	1.552																							1.98793	1.32961	1.55721	1.40441	1.71723	1.54499
																											1.84745	1.48119	1.552	1.60012	2.076	1.552
Mean	Sham	1.78115	1.53651	1.79659		ANOVA
	TBI	1.60377	1.4824	1.71893		Source of Variation	SS	df	MS	F	P-value	F crit													Mean	Sham	1.78115	1.53651	1.79659	1.5844	1.62914	1.59486
						Sample	0.15929	1	0.15929	2.28938	0.136093	4.01954														TBI	1.60377	1.4824	1.71893	1.61415	1.69126	1.55167
SE	Sham	0.0944949	0.102969	0.0930347		Columns	0.662767	2	0.331384	4.76277	0.0124459	3.16825
	TBI	0.0720736	0.0436051	0.0803954		Interaction	0.0428274	2	0.0214137	0.307766	0.736368	3.16825													SE	Sham	0.0944949	0.102969	0.0930347	0.0562691	0.121169	0.0601993
						Within	3.75721	54	0.069578																	TBI	0.0720736	0.0436051	0.0803954	0.0675891	0.108996	0.0945588
						Total	4.6221	59																		t test	0.152869	0.634305	0.535598	0.739108	0.707561	0.704587
																										Cotex	Controleteral side			Ipsileteral side
		10wk	19wk	28wk		Anova: Two-Factor With Replication																					10wk	19wk	28wk	10wk	19wk	28wk
Ipis Cotrx	Sham	1.53823	1.35097	1.6307																					Ipis Cotrx	Sham	64.5253	104.68	72.6337	86.3617	75.8484	91.5533
		1.7514	1.44894	1.45097		SUMMARY	10wk	19wk	28wk	Total																	104.919	56.1302	78.4925	98.3295	81.3487	81.4627
		1.39475	1.56806	1.95177		Sham																					106.376	87.4853	122.752	78.3061	88.0365	109.579
		1.79851	1.50277	1.43587		Count	10	10	10	30																	112.484	71.8462	104.793	100.975	84.3705	80.6147
		1.80631	1.32222	1.57427		Sum	15.844	16.2914	15.9486	48.084																	116.134	86.7413	94.6356	101.413	74.2343	88.3853
		1.29531	1.2007	1.77561		Average	1.5844	1.62914	1.59486	1.6028																	96.4113	102.742	115.999	72.7235	67.4114	99.6889
		1.67474	1.75993	1.61724		Variance	0.0316621	0.14682	0.0362395	0.0670154																	116.554	112.488	110.566	94.026	98.8086	90.7978
		1.58214	2.42361	1.65949																							91.5533	98.0768	112.785	88.8268	136.07	93.1696
		1.40555	1.57265	1.25762		TBI																					81.4627	71.5399	106.464	78.9125	88.2939	70.6073
		1.59708	2.14157	1.595		Count	10	10	10	30																	109.579	70.9183	89.5489	89.6659	120.235	89.5489
	TBI	2.10659	1.49303	1.32723		Sum	16.1415	16.9126	15.5167	48.5708																TBI	80.6147	87.0463	127.34	118.271	83.8241	74.5153
		1.76994	1.3105	1.55494		Average	1.61415	1.69126	1.55167	1.61903																	88.3853	70.65	103.964	99.3708	73.5761	87.2998
		1.51677	1.33102	1.98793		Variance	0.0456829	0.118801	0.0894136	0.0821675																	99.6889	78.6088	95.0808	85.1566	74.7281	111.61
		1.44418	1.14929	1.84745																							90.7978	97.7246	105.146	81.0812	64.5253	103.722
		1.53965	1.86876	1.8645		Total																					93.1696	86.796	93.6656	86.4414	104.919	104.68
		1.44797	1.89472	0.999763		Count	20	20	20																		70.6073	89.438	102.545	81.2941	106.376	56.1302
		1.76809	2.00352	1.55824		Sum	31.9855	33.204	31.4653																		74.5153	84.0583	87.6407	99.2665		87.4853
		1.54376	2.06852	1.27969		Average	1.59928	1.6602	1.57327																		87.2998	80.1397	75.1249	86.6723	116.134	71.8462
		1.40441	1.71723	1.54499		Variance	0.03687	0.126836	0.0600106																		111.61	74.6487	87.4272	78.8486	96.4113	86.7413
		1.60012	2.076	1.552																							103.722	83.1593	87.1347	89.8364	116.554	87.1347
Mean	Sham	1.5844	1.62914	1.59486		ANOVA																			Mean	Sham	100	86.2648	100.867	88.9539	91.4658	89.5408
	TBI	1.61415	1.69126	1.55167		Source of Variation	SS	df	MS	F	P-value	F crit														TBI	90.0411	83.227	96.507	90.6239	93.0054	87.1164
						Sample	0.00394984	1	0.00394984	0.0505721	0.82292	4.01954
SE	Sham	0.0562691	0.121169	0.0601993		Columns	0.0796427	2	0.0398213	0.509855	0.603444	3.16825													SE	Sham	5.30528	5.78104	5.22329	3.15915	6.80286	3.3798
	TBI	0.0675891	0.108996	0.0945588		Interaction	0.0290904	2	0.0145452	0.186231	0.830613	3.16825														TBI	4.04646	2.44814	4.51368	3.79469	6.48584	5.30886
						Within	4.21757	54	0.0781032
																										t test	0.152869	0.634305	0.535598	0.739108	0.872525	0.704587
						Total	4.33025	59

## Sheet: Glut3
Glut-3		10wk	19wk	28wk		Anova: Two-Factor With Replication																				Cotex	Controleteral side			Ipsileteral side
Contr Cotrx	Sham	5.24457	3.09668	2.00923																							10wk	19wk	28wk	10wk	19wk	28wk
		3.03459	2.50606	2.48875		SUMMARY	10wk	19wk	28wk	Total																Sham	5.24457	3.09668	2.00923	3.34653	2.7237	3.73911
		3.33243	3.80791	1.94232		Sham																					3.03459	2.50606	2.48875	3.36109	2.79535	3.73281
		4.21038	3.72394	3.14705		Count	10	10	10	30																	3.33243	3.80791	1.94232	2.67146	2.68759	2.63571
		3.4295	3.82147	2.45137		Sum	35.3886	31.5739	24.0717	91.0343																	4.21038	3.72394	3.14705	3.83321	3.36613	3.03023
		2.97551	2.77357	2.38999		Average	3.53886	3.15739	2.40717	3.03448																	3.4295	3.82147	2.45137	3.35638	2.50437	3.57052
		3.66117	2.89348	2.76796		Variance	0.499548	0.240696	0.124749	0.497077																	2.97551	2.77357	2.38999	3.24215	3.12711	3.24774
		3.1873	2.84639	2.26424																							3.66117	2.89348	2.76796	3.29833	3.9224	2.99578
		2.95845	3.38191	2.20377		TBI																					3.1873	2.84639	2.26424	2.3561	3.98647	2.74168
		3.35474	2.72254	2.407		Count	10	10	10	30																	2.95845	3.38191	2.20377	3.45347	4.31909	2.68687
	TBI	2.73948	3.06085	2.95077		Sum	31.2474	27.8802	25.2181	84.3457																	3.35474	2.72254	2.407	3.213	3.1387	3.153
		2.53745	2.92686	2.80295		Average	3.12474	2.78802	2.52181	2.81152																TBI	2.73948	3.06085	2.95077	4.32884	3.73771	2.61311
		2.88786	3.00233	3.13986		Variance	0.342439	0.138095	0.129463	0.252273																	2.53745	2.92686	2.80295	3.30735	2.42929	2.20299
		3.17024	2.84628	2.60164																							2.88786	3.00233	3.13986	3.94801	3.36432	2.78481
		3.41894	3.19479	2.39455		Total																					3.17024	2.84628	2.60164	3.34095	3.14638	3.00115
		2.55086	3.10309	1.996		Count	20	20	20																		3.41894	3.19479	2.39455	2.74871	2.79457	3.75854
		3.1681	2.75972	2.30244		Sum	66.6361	59.4541	49.2897																		2.55086	3.10309	1.996	3.53888	3.09219	1.83344
		4.49466	2.31325	2.37524		Average	3.3318	2.97271	2.46449																		3.1681	2.75972	2.30244	3.73915	4.68876	2.52012
		3.48307	2.01936	2.13259		Variance	0.443967	0.215332	0.123874																		4.49466	2.31325	2.37524	2.55679	4.49425	2.28102
		2.79676	2.65365	2.522																							3.48307	2.01936	2.13259	2.59464	4.49654	3.33804
																											2.79676	2.65365	2.522	2.51059	4.40054	2.704
Mean	Sham	3.53886	3.15739	2.40717		ANOVA
	TBI	3.12474	2.78802	2.52181		Source of Variation	SS	df	MS	F	P-value	F crit													Mean	Sham	3.53886	3.15739	2.40717	3.21317	3.25709	3.15334
						Sample	0.745625	1	0.745625	3.03307	0.0872778	4.01954														TBI	3.12474	2.78802	2.52181	3.26139	3.66446	2.70372
SE	Sham	0.223506	0.155144	0.111691		Columns	7.59649	2	3.79825	15.4506	4.94261e-06	3.16825
	TBI	0.185051	0.117514	0.113782		Interaction	0.859764	2	0.429882	1.74869	0.183711	3.16825													SE	Sham	0.223506	0.155144	0.111691	0.130745	0.198156	0.131523
						Within	13.2749	54	0.245832																	TBI	0.185051	0.117514	0.113782	0.202543	0.257026	0.1776
						Total	22.4768	59
																										Cotex	Controleteral side			Ipsileteral side
		10wk	19wk	28wk		Anova: Two-Factor With Replication																					10wk	19wk	28wk	10wk	19wk	28wk
Ipsi Cotrx	Sham	3.34653	2.7237	3.73911																						Sham	148.199	87.5048	56.7763	94.565	76.9654	105.658
		3.36109	2.79535	3.73281		SUMMARY	10wk	19wk	28wk	Total																	85.7503	70.8153	70.3261	94.9764	78.9901	105.481
		2.67146	2.68759	2.63571		Sham																					94.1668	107.603	54.8853	75.4891	75.9449	74.4789
		3.83321	3.36613	3.03023		Count	10	10	10	30																	118.975	105.23	88.9283	108.318	95.1189	85.6271
		3.35638	2.50437	3.57052		Sum	32.1317	32.5709	31.5334	96.2361																	96.9096	107.986	69.2701	94.8435	70.7677	100.894
		3.24215	3.12711	3.24774		Average	3.21317	3.25709	3.15334	3.20787																	84.081	78.3746	67.5354	91.6157	88.3648	91.7734
		3.29833	3.9224	2.99578		Variance	0.170943	0.392657	0.172983	0.230465																	103.456	81.7631	78.216	93.2031	110.838	84.6537
		2.3561	3.98647	2.74168																							90.0655	80.4323	63.9822	66.5778	112.648	77.4734
		3.45347	4.31909	2.68687		TBI																					83.5989	95.5647	62.2734	97.587	122.047	75.9246
		3.213	3.1387	3.153		Count	10	10	10	30																	94.7971	76.9327	68.0162	90.7919	88.6924	89.0964
	TBI	4.32884	3.73771	2.61311		Sum	32.6139	36.6446	27.0372	96.2957																TBI	77.4112	86.4924	83.3818	122.323	105.619	73.8405
		3.30735	2.42929	2.20299		Average	3.26139	3.66446	2.70372	3.20986																	71.7024	82.7062	79.2049	93.458	68.6461	62.2515
		3.94801	3.36432	2.78481		Variance	0.410238	0.660625	0.315418	0.590738																	81.6041	84.8388	88.7251	111.561	95.0678	78.6922
		3.34095	3.14638	3.00115																							89.5834	80.4292	73.5163	94.4076	88.9092	84.8055
		2.74871	2.79457	3.75854		Total																					96.6113	90.2772	67.6645	77.6721	78.9679	106.208
		3.53888	3.09219	1.83344		Count	20	20	20																		72.0814	87.6862	56.4024	100.001	87.3782	51.8087
		3.73915	4.68876	2.52012		Sum	64.7456	69.2155	58.5707																		89.5232	77.9832	65.0616	105.66		71.2126
		2.55679	4.49425	2.28102		Average	3.23728	3.46077	2.92853																		127.009	65.3671	67.1188	72.249	126.997	64.4563
		2.59464	4.49654	3.33804		Variance	0.275908	0.542593	0.284547																		98.4234	57.0625	60.2621	73.3184	127.062	94.3251
		2.51059	4.40054	2.704																							79.0299	74.9859	71.2658	70.9434	124.349	76.4087
Mean	Sham	3.21317	3.25709	3.15334		ANOVA																			Mean	Sham	100	89.2206	68.0209	90.7967	92.0378	89.1061
	TBI	3.26139	3.66446	2.70372		Source of Variation	SS	df	MS	F	P-value	F crit														TBI	88.2979	78.7829	71.2603	92.1593	100.333	76.4009
						Sample	5.92683e-05	1	5.92683e-05	0.000167514	0.989721	4.01954
SE	Sham	0.130745	0.198156	0.131523		Columns	2.85703	2	1.42851	4.03751	0.0232208	3.16825													SE	Sham	6.31575	4.384	3.15612	3.69456	5.59942	3.71653
	TBI	0.202543	0.257026	0.1776		Interaction	1.85209	2	0.926044	2.61734	0.0822388	3.16825														TBI	5.22911	3.32067	3.2152	5.7234	7.28076	5.01856
						Within	19.1058	54	0.353811
						Total	23.815	59

## Sheet: MCT-1
MCT-1		10wk	19wk	28wk		Anova: Two-Factor With Replication																				Cotex	Controleteral side			Ipsileteral side
contral Cotrx	Sham	1.74819	1.634	2.00875																							10wk	19wk	28wk	10wk	19wk	28wk
		1.47647	0.667806	1.71363		SUMMARY	10wk	19wk	28wk	Total																Sham	1.74819	1.634	2.00875	1.51758	1.19818	2.70273
		1.82176	1.57658	3.93786		Sham																					1.47647	0.667806	1.71363	1.60738	1.11626	2.18017
		0	1.10106	1.84775		Count	10	10	10	30																	1.82176	1.57658	3.93786	1.57535	1.21636	1.71817
		3.09871	1.8632	1.79124		Sum	20.9413	16.5262	21.3363	58.8038																	0	1.10106	1.84775	2.20984	1.66582	1.97755
		3.09726	2.21314	2.02104		Average	2.09413	1.65262	2.13363	1.96013																	3.09871	1.8632	1.79124	2.05216	1.39084	1.98907
		3.09781	1.21647	1.6124		Variance	0.944746	0.277835	0.447125	0.567364																	3.09726	2.21314	2.02104	2.19572	1.66489	2.10903
		2.70273	2.00459	2.12718																							3.09781	1.21647	1.6124	1.58403	2.55828	1.65376
		2.18017	2.3505	2.35444		TBI																					2.70273	2.00459	2.12718	1.21307	2.52213	1.91008
		1.71817	1.89886	1.922		Count	10	10	10	30																	2.18017	2.3505	2.35444	1.79872	2.30853	1.05413
	TBI	1.97755	2.07476	2.42065		Sum	16.3344	19.5827	17.1247	53.0419																	1.71817	1.89886	1.922	1.40849	2.36229	1.922
		1.98907	2.60504	1.54505		Average	1.63344	1.95827	1.71247	1.76806																TBI	1.97755	2.07476	2.42065	2.69159	1.74709	1.38113
		2.10903	1.90092	1.55833		Variance	0.149553	0.0892621	0.0793804	0.118541																	1.98907	2.60504	1.54505	1.84595	0.997358	1.04772
		1.65376	1.52377	1.70354																							2.10903	1.90092	1.55833	1.77167	1.23075	1.77049
		1.91008	1.88028	1.68197		Total																					1.65376	1.52377	1.70354	1.6763	1.74819	1.44148
		1.05413	1.9575	1.63335		Count	20	20	20																		1.91008	1.88028	1.68197	1.43391	1.47647	1.634
		1.38113	2.035	1.69216		Sum	37.2757	36.109	38.461																		1.05413	1.9575	1.63335	2.082	1.82176	0.667806
		1.04772	1.61018	1.90046		Average	1.86379	1.80545	1.92305																		1.38113	2.035	1.69216	1.99286	2.035	1.57658
		1.77049	2.14455	1.6022		Variance	0.574202	0.198473	0.296074																		1.04772	1.61018	1.90046	1.4717	3.09871	1.10106
		1.44148	1.85073	1.387																							1.77049	2.14455	1.6022	1.40619	3.09726	1.8632
																											1.44148	1.85073	1.387	1.7196	3.09781	1.387
Mean	Sham	2.09413	1.65262	2.13363		ANOVA
	TBI	1.63344	1.95827	1.71247		Source of Variation	SS	df	MS	F	P-value	F crit													Mean	Sham	2.09413	1.65262	2.13363	1.71624	1.80036	1.92167
						Sample	0.553322	1	0.553322	1.67007	0.201752	4.01954														TBI	1.63344	1.95827	1.71247	1.80918	2.03504	1.38705
SE	Sham	0.307367	0.166684	0.211453		Columns	0.13831	2	0.0691548	0.208727	0.812268	3.16825
	TBI	0.122292	0.0944786	0.0890957		Interaction	1.86182	2	0.93091	2.80973	0.0690486	3.16825													SE	Sham	0.307367	0.166684	0.211453	0.106964	0.183945	0.132732
						Within	17.8911	54	0.331317																	TBI	0.122292	0.0944786	0.0890957	0.121672	0.250234	0.114886
						Total	20.4446	59
																										Cotex	Controleteral side			Ipsileteral side
		10wk	19wk	28wk		Anova: Two-Factor With Replication																					10wk	19wk	28wk	10wk	19wk	28wk
Ips Cotrx	Sham	1.51758	1.19818	2.70273																						Sham	83.4808	78.0278	95.9231	72.4683	57.2163	129.062
		1.60738	1.11626	2.18017		SUMMARY	10wk	19wk	28wk	Total																	70.5054	31.8894	81.8305	76.7565	53.3044	104.109
		1.57535	1.21636	1.71817		Sham																					86.9935	75.2856	188.043	75.2272	58.0843	82.0472
		2.20984	1.66582	1.97755		Count	10	10	10	30																	0	52.5785	88.2349	105.526	79.5472	94.433
		2.05216	1.39084	1.98907		Sum	17.1624	18.0036	19.2167	54.3826																	147.972	88.9725	85.5365	97.9958	66.4164	94.9834
		2.19572	1.66489	2.10903		Average	1.71624	1.80036	1.92167	1.81275																	147.902	105.683	96.5097	104.851	79.5027	100.712
		1.58403	2.55828	1.65376		Variance	0.114413	0.338357	0.176177	0.202547																	147.928	58.0895	76.9964	75.6416	122.165	78.9711
		1.21307	2.52213	1.91008																							129.062	95.7244	101.578	57.9273	120.438	91.2112
		1.79872	2.30853	1.05413		TBI																					104.109	112.242	112.431	85.8936	110.238	50.3374
		1.40849	2.36229	1.922		Count	10	10	10	30																	82.0472	90.6756	91.7804	67.2592	112.805	91.7804
	TBI	2.69159	1.74709	1.38113		Sum	18.0918	20.3504	13.8705	52.3126																TBI	94.433	99.0753	115.592	128.53	83.4279	65.9526
		1.84595	0.997358	1.04772		Average	1.80918	2.03504	1.38705	1.74375																	94.9834	124.397	73.7803	88.1487	47.6264	50.0312
		1.77167	1.23075	1.77049		Variance	0.148041	0.626172	0.131988	0.355845																	100.712	90.774	74.4144	84.6019	58.7713	84.5454
		1.6763	1.74819	1.44148																							78.9711	72.7641	81.3486	80.0478	83.4808	68.8342
		1.43391	1.47647	1.634		Total																					91.2112	89.7882	80.3186	68.4731	70.5054	78.0278
		2.082	1.82176	0.667806		Count	20	20	20																		50.3374	93.4755	77.9965	99.421	86.9935	31.8894
		1.99286	2.035	1.57658		Sum	35.2541	38.354	33.0871																		65.9526	97.1765	80.8052	95.1642	97.1765	75.2856
		1.4717	3.09871	1.10106		Average	1.76271	1.9177	1.65436																		50.0312	76.8904	90.7517	70.2774	147.972	52.5785
		1.40619	3.09726	1.8632		Variance	0.126594	0.471376	0.221189																		84.5454	102.408	76.5091	67.1492	147.902	88.9725
		1.7196	3.09781	1.387																							68.8342	88.3773	66.2328	82.1155	147.928	66.2328
Mean	Sham	1.71624	1.80036	1.92167		ANOVA																			Mean	Sham	100	78.9169	101.886	81.9546	85.9717	91.7646
	TBI	1.80918	2.03504	1.38705		Source of Variation	SS	df	MS	F	P-value	F crit														TBI	78.0011	93.5126	81.775	86.3929	97.1784	66.235
						Sample	0.071415	1	0.071415	0.279119	0.599444	4.01954
SE	Sham	0.106964	0.183945	0.132732		Columns	0.700741	2	0.35037	1.36939	0.262948	3.16825													SE	Sham	14.6776	7.95958	10.0974	5.10781	8.78384	6.33828
	TBI	0.121672	0.250234	0.114886		Interaction	1.67626	2	0.838132	3.27577	0.0454205	3.16825														TBI	5.83975	4.5116	4.25455	5.81015	11.9493	5.48611
						Within	13.8163	54	0.255858
	t test	0.573268	0.459634	0.00696069
						Total	16.2648	59

## Sheet: MCT-2
MCT-2		10wk	19wk	28wk		Anova: Two-Factor With Replication																				Cotex	Controleteral side			Ipsileteral side
control Cotrx	Sham	14.7188	8.07586	6.62445																							10wk	19wk	28wk	10wk	19wk	28wk
		8.00328	8.14967	6.79192		SUMMARY	10wk	19wk	28wk	Total															Ipis Cotrx	Sham	14.7188	8.07586	6.62445	12.8639	4.55756	6.62445
		8.8512	7.40312	10.1644		Sham																					8.00328	8.14967	6.79192	9.35218	4.96849	6.79192
		12.9605	10.0413	8.95043		Count	10	10	10	30																	8.8512	7.40312	10.1644	11.2898	5.97736	10.1644
		13.5042	10.3245	9.97669		Sum	112.698	83.6369	78.6961	275.031																	12.9605	10.0413	8.95043	15.5827	5.03867	8.95043
		9.03815	6.70855	6.19861		Average	11.2698	8.36369	7.86961	9.16771																	13.5042	10.3245	9.97669	13.4405	5.79172	9.97669
		14.3865	7.04231	7.02158		Variance	6.54583	2.06859	1.92302	5.59796																	9.03815	6.70855	6.19861	14.1624	8.08544	6.19861
		8.4772	7.03307	7.50374																							14.3865	7.04231	7.02158	6.42591	11.84	7.02158
		11.1247	8.33851	7.59421		TBI																					8.4772	7.03307	7.50374	4.4695	15.709	7.50374
		11.6337	10.5205			Count	10	10	10	30																	11.1247	8.33851	7.59421	9.64375	12.8542	7.59421
	TBI	13.2062	10.3625	4.65249		Sum	114.525	76.4742	68.2761	259.276																	11.6337	10.5205		9.15779	8.41428
		12.2507	7.6683	8.00276		Average	11.4525	7.64742	6.82761	8.64253																TBI	13.2062	10.3625	4.65249	12.3061	6.00016	4.65249
		9.71111	9.74192	8.58667		Variance	3.69707	2.43405	3.68743	7.24726																	12.2507	7.6683	8.00276	12.7462	3.07807	8.00276
		15.3624	7.63139	10.7521																							9.71111	9.74192	8.58667	10.2412	4.89593	8.58667
		10.3926	6.82596	6.03525		Total																					15.3624	7.63139	10.7521	7.53741	5.6389	10.7521
		12.7044	6.43592	4.20163		Count	20	20	20																		10.3926	6.82596	6.03525	5.725	8.4504	6.03525
		11.2544	8.13214	5.8631		Sum	227.224	160.111	146.972																		12.7044	6.43592	4.20163	8.59119	10.3978	4.20163
		9.9084	6.94701	6.87661		Average	11.3612	8.00556	7.34861																		11.2544	8.13214	5.8631	9.18808	11.625	5.8631
		10.6103	4.95252	6.4775		Variance	4.86068	2.26784	2.9433																		9.9084	6.94701	6.87661	7.61665	8.247	6.87661
		9.12496	7.77656																								10.6103	4.95252	6.4775	8.77498	12.9536	6.4775
																											9.12496	7.77656		13.1194	11.1839
Mean	Sham	11.2698	8.36374	7.86956		ANOVA
	TBI	11.4525	7.64742	6.82757		Source of Variation	SS	df	MS	F	P-value	F crit													Mean	Sham	11.2698	8.36374	7.86956	10.6388	8.32367	7.86956
						Sample	4.13724	1	4.13724	1.21947	0.274362	4.01954														TBI	11.4525	7.64742	6.82757	9.58463	8.24707	6.82757
SE	Sham	0.809063	0.454841	0.490283		Columns	185.284	2	92.6419	27.3066	6.39457e-09	3.16825
	TBI	0.608035	0.493361	0.678917		Interaction	4.02372	2	2.01186	0.593004	0.556223	3.16825													SE	Sham	0.809063	0.454841	0.490283	1.1092	1.22767	0.490283
						Within	183.204	54	3.39266																	TBI	0.608035	0.493361	0.678917	0.782365	1.03631	0.678917
						Total	376.649	59
																										Cotex	Controleteral side			Ipsileteral side
		10wk	19wk	28wk		Anova: Two-Factor With Replication																					10wk	19wk	28wk	10wk	19wk	28wk
ipsi Cotrx	Sham	12.8639	4.55756	6.62445																					Ipis Cotrx	Sham	130.603	71.6592	58.7804	114.145	40.4404	58.7804
		9.35218	4.96849	6.79192		SUMMARY	10wk	19wk	28wk	Total																	71.0151	72.3141	60.2664	82.9843	44.0867	60.2664
		11.2898	5.97736	10.1644		Sham																					78.5389	65.6898	90.1917	100.177	53.0387	90.1917
		15.5827	5.03867	8.95043		Count	10	10	10	30																	115.002	89.0994	79.4194	138.269	44.7094	79.4194
		13.4405	5.79172	9.97669		Sum	106.388	83.2367	78.6961	268.321																	119.826	91.6119	88.5257	119.261	51.3914	88.5257
		14.1624	8.08544	6.19861		Average	10.6388	8.32367	7.86961	8.94404																	80.1978	59.5266	55.0019	125.667	71.7442	55.0019
		6.42591	11.84	7.02158		Variance	12.3034	15.0718	1.92302	10.6138																	127.655	62.4882	62.3043	57.0188	105.059	62.3043
		4.4695	15.709	7.50374																							75.2204	62.4062	66.5826	39.659	139.39	66.5826
		9.64375	12.8542	7.59421		TBI																					98.7122	73.9897	67.3853	85.5714	114.059	67.3853
		9.15779	8.41428	7.87		Count	10	10	10	30																	103.229	93.3512	0	81.2594	74.662
	TBI	12.3061	6.00016	4.65249		Sum	95.8463	82.4707	68.2761	246.593																TBI	117.182	91.949	41.2828	109.195	53.2409	41.2828
		12.7462	3.07807	8.00276		Average	9.58463	8.24707	6.82761	8.21977																	108.704	68.0428	71.0105	113.101	27.3125	71.0105
		10.2412	4.89593	8.58667		Variance	6.12095	10.7393	3.68743	7.6878																	86.1692	86.4426	76.1917	90.8728	43.4428	76.1917
		7.53741	5.6389	10.7521																							136.315	67.7153	95.4061	66.8814	50.0354	95.4061
		5.725	8.4504	6.03525		Total																					92.2159	60.5684	53.5523	50.7994	74.9825	53.5523
		8.59119	10.3978	4.20163		Count	20	20	20																		112.73	57.1075	37.2822	76.2318	92.262	37.2822
		9.18808	11.625	5.8631		Sum	202.235	165.707	146.972																		99.863	72.1585	52.0248	81.5282	103.151	52.0248
		7.61665	8.247	6.87661		Average	10.1117	8.28537	7.34861																		87.9197	61.6426	61.0179	67.5845	73.1777	61.0179
		8.77498	12.9536	6.4775		Variance	9.01977	12.2279	2.9433																		94.1476	43.9449	57.4765	77.8627	114.941	57.4765
		13.1194	11.1839	6.828																							80.968	69.0034	0	116.412	99.238
Mean	Sham	10.6388	8.32367	7.86961		ANOVA																			Mean	Sham	100	74.2136	62.8458	94.4012	73.8581	69.8286
	TBI	9.58463	8.24707	6.82761		Source of Variation	SS	df	MS	F	P-value	F crit														TBI	101.621	67.8575	54.5245	85.0469	73.1784	60.5827
						Sample	7.86852	1	7.86852	0.947142	0.334787	4.01954
SE	Sham	1.1092	1.22767	0.438522		Columns	78.9868	2	39.4934	4.75386	0.0125405	3.16825													SE	Sham	7.17902	4.03592	7.99382	9.84226	10.8935	4.3504
	TBI	0.782365	1.03631	0.607242		Interaction	3.14646	2	1.57323	0.189371	0.828026	3.16825														TBI	5.39525	4.37772	8.10774	6.94212	9.19541	6.0242
						Within	448.613	54	8.30765
						Total	538.615	59

## Sheet: HK2
HK2		10wk	19wk	28wk		Anova: Two-Factor With Replication																				Cotex	Controleteral side			Ipsileteral side
contrl Cotrx	Sham	6.23473	4.3024	3.14738																							10wk	19wk	28wk	10wk	19wk	28wk
		3.0684	2.65031	3.06918		SUMMARY	10wk	19wk	28wk	Total															Ipis Cotrx	Sham	6.23473	4.3024	3.14738	3.33488	2.77923	4.18494
		4.45331	5.01796	2.33805		Sham																					3.0684	2.65031	3.06918	4.73163	2.45111	4.5591
		5.99344	5.65862	3.37568		Count	10	10	10	30																	4.45331	5.01796	2.33805	3.41084	3.23245	3.19854
		4.08831	7.55679	2.52063		Sum	46.1113	41.7096	27.59	115.411																	5.99344	5.65862	3.37568	5.27358	5.36657	4.93725
		3.91509	2.85709	3.24853		Average	4.61113	4.17096	2.759	3.84703																	4.08831	7.55679	2.52063	3.44737	4.71677	5.12944
		4.76188	3.57538	3.00343		Variance	0.903404	2.51354	0.281281	1.79345																	3.91509	2.85709	3.24853	3.73196	3.68794	4.85114
		4.23423	3.0364	2.51403																							4.76188	3.57538	3.00343	1.46896	7.40504	5.755
		5.03205	4.44956	1.61411		TBI																					4.23423	3.0364	2.51403	2.97631	3.80304	4.54142
		4.32989	2.60507	2.759		Count	10	10	10	30																	5.03205	4.44956	1.61411	4.86183	4.94837	3.62329
	TBI	3.66331	3.65994	3.51192		Sum	38.4553	38.4361	27.8473	104.739																	4.32989	2.60507	2.759	2.62897	5.50537	4.531
		2.97954	3.28677	3.01551		Average	3.84553	3.84361	2.78473	3.49129																TBI	3.66331	3.65994	3.51192	6.87333	4.41729	2.64121
		2.76485	5.34599	2.21452		Variance	2.8234	2.47277	0.21834	1.96962																	2.97954	3.28677	3.01551	3.29619	2.50307	2.38892
		4.74128	7.12058	2.77552																							2.76485	5.34599	2.21452	4.05974	3.15257	4.09398
		2.70738	2.45746	2.31562		Total																					4.74128	7.12058	2.77552	3.37565	4.54469	3.82072
		2.01964	2.99347	2.19169		Count	20	20	20																		2.70738	2.45746	2.31562	3.74527	5.13726	4.6065
		3.86693	5.0902	2.93572		Sum	84.5666	80.1457	55.4373																		2.01964	2.99347	2.19169	4.71199	3.90105	1.40245
		8.05597	3.20915	3.45186		Average	4.22833	4.00728	2.77187																		3.86693	5.0902	2.93572	5.52596	8.25493	2.97299
		3.44143	1.79979	2.64994		Variance	1.91958	2.39013	0.236837																		8.05597	3.20915	3.45186	3.32357	7.54257	3.05295
		4.21491	3.47275	2.785																							3.44143	1.79979	2.64994	3.34894	6.12246	4.01789
																											4.21491	3.47275	2.785	3.60127	6.49506	3.222
Mean	Sham	4.61113	4.17096	2.759		ANOVA
	TBI	3.84553	3.84361	2.78473		Source of Variation	SS	df	MS	F	P-value	F crit													Mean	Sham	4.61113	4.17096	2.759	3.58663	4.38959	4.53111
						Sample	1.8983	1	1.8983	1.23631	0.27111	4.01954														TBI	3.84553	3.84361	2.78473	4.18619	5.2071	3.22196
SE	Sham	0.300567	0.501352	0.167714		Columns	24.6427	2	12.3214	8.02457	0.000888702	3.16825
	TBI	0.531357	0.497269	0.147763		Interaction	1.57158	2	0.785788	0.511762	0.602317	3.16825													SE	Sham	0.300567	0.501352	0.167714	0.36043	0.474201	0.231993
						Within	82.9146	54	1.53546																	TBI	0.531357	0.497269	0.147763	0.376222	0.592045	0.300033
						Total	111.027	59																		t test						0.00284523
																										Cotex	Controleteral side			Ipsileteral side
		10wk	19wk	28wk		Anova: Two-Factor With Replication																					10wk	19wk	28wk	10wk	19wk	28wk
Ipis Cotrx	Sham	3.33488	2.77923	4.18494																					Ipis Cotrx	Sham	135.21	93.3047	68.2561	72.3223	60.2722	90.7573
		4.73163	2.45111	4.5591		SUMMARY	10wk	19wk	28wk	Total																	66.5434	57.4763	66.5602	102.613	53.1564	98.8716
		3.41084	3.23245	3.19854		Sham																					96.5773	108.823	50.7045	73.9697	70.1009	69.3655
		5.27358	5.36657	4.93725		Count	10	10	10	30																	129.978	122.716	73.2072	114.366	116.383	107.072
		3.44737	4.71677	5.12944		Sum	35.8663	43.8959	45.3111	125.073																	88.6617	163.881	54.6641	74.7618	102.291	111.24
		3.73196	3.68794	4.85114		Average	3.58663	4.38959	4.53111	4.16911																	84.9051	61.9607	70.4496	80.9337	79.979	105.205
		1.46896	7.40504	5.755		Variance	1.2991	2.24866	0.538209	1.447																	103.269	77.5379	65.1343	31.8569	160.59	124.807
		2.97631	3.80304	4.54142																							91.8263	65.8493	54.5208	64.5461	82.4751	98.4882
		4.86183	4.94837	3.62329		TBI																					109.128	96.496	35.0046	105.437	107.314	78.577
		2.62897	5.50537	4.531		Count	10	10	10	30																	93.9009	56.4952	59.8334	57.0136	119.393	98.2622
	TBI	6.87333	4.41729	2.64121		Sum	41.8619	52.071	32.2196	126.152																TBI	79.4448	79.3718	76.1616	149.059	95.7962	57.279
		3.29619	2.50307	2.38892		Average	4.18619	5.2071	3.22196	4.20508																	64.6162	71.2789	65.3962	71.4833	54.2832	51.8077
		4.05974	3.15257	4.09398		Variance	1.41543	3.50517	0.900199	2.48608																	59.9602	115.937	48.0254	88.0422	68.3686	88.7846
		3.37565	4.54469	3.82072																							102.822	154.422	60.1917	73.2066	98.5591	82.8586
		3.74527	5.13726	4.6065		Total																					58.7141	53.294	50.2181	81.2224	111.41	99.8996
		4.71199	3.90105	1.40245		Count	20	20	20																		43.7993	64.9184	47.5304	102.187	84.6006	30.4143
		5.52596	8.25493	2.97299		Sum	77.7283	95.9669	77.5307																		83.8608	110.389	63.6658	119.84	179.022	64.4742
		3.32357	7.54257	3.05295		Average	3.88641	4.79834	3.87654																		174.707	69.5957	74.8591	72.0771	163.573	66.2082
		3.34894	6.12246	4.01789		Variance	1.38042	2.90137	1.13237																		74.6331	39.0314	57.4683	72.6273	132.776	87.1345
		3.60127	6.49506	3.222																							91.4073	75.3123	60.3973	78.0994	140.856	69.8743
Mean	Sham	3.58663	4.38959	4.53111		ANOVA																			Mean	Sham	100	90.454	59.8335	77.782	95.1954	98.2646
	TBI	4.18619	5.2071	3.22196		Source of Variation	SS	df	MS	F	P-value	F crit														TBI	83.3965	83.355	60.3914	90.7844	112.924	69.8735
						Sample	0.0194092	1	0.0194092	0.0117551	0.914064	4.01954
SE	Sham	0.36043	0.474201	0.231993		Columns	11.2096	2	5.6048	3.39453	0.0408645	3.16825													SE	Sham	6.51828	10.8726	3.63716	7.81651	10.2838	5.03116
	TBI	0.376222	0.592045	0.300033		Interaction	13.6889	2	6.84444	4.14532	0.0211455	3.16825														TBI	11.5234	10.7841	3.20449	8.15898	12.8395	6.50671
						Within	89.1609	54	1.65113
	t test			0.00284523																						t test						0.00284523
						Total	114.079	59

## Sheet: GPR81
	GPR81	10wk	19wk	28wk		Anova: Two-Factor With Replication																				Cotex	Controleteral side			Ipsileteral side
contral Cotrx	Sham	55.1668	5.63572	23.772																							10wk	19wk	28wk	10wk	19wk	28wk
		22.8304	23.838	16.8014		SUMMARY	10wk	19wk	28wk	Total																Sham	55.1668	5.63572	23.772	46.5555	52.9552
		34.1268	49.5433	8.70053		Sham																					22.8304	23.838	16.8014	33.5961	25.369	26.9834
		41.0466	58.0973	17.9422		Count	10	10	10	30																	34.1268	49.5433	8.70053	37.8556	35.8264	4.53154
		28.1048	25.7714	24.1212		Sum	312.668	283.043	188.288	784																	41.0466	58.0973	17.9422	40.0459	48.8572	16.0637
		17.3799	32.2023	18.6359		Average	31.2668	28.3043	18.8288	26.1333																	28.1048	25.7714	24.1212	52.3802	9.72879	21.398
		21.7176	15.4151	33.3159		Variance	189.789	244.117	49.5351	179.144																	17.3799	32.2023	18.6359	27.1839	37.2346	29.5165
		33.5142	24.2152	15.3206																							21.7176	15.4151	33.3159	22.0797	30.6879	7.72409
		47.4982	30.7104	10.8493		TBI																					33.5142	24.2152	15.3206	9.7483	61.3805	44.8831
		11.2831	17.6147	18.829		Count	10	10	10	30																	47.4982	30.7104	10.8493	16.5307	26.3475	22.5476
	TBI	19.5087	16.0678	18.829		Sum	381.894	251.22	170.6	803.714																	11.2831	17.6147	18.829	9.43753	17.1021	21.706
		44.525	21.9262	13.9789		Average	38.1894	25.122	17.06	26.7905																TBI	19.5087	16.0678	18.829	45.2517	24.7137	4.67756
		11.9323	8.55104	8.95329		Variance	529.65	122.969	67.0468	301.759																	44.525	21.9262	13.9789	64.3916	38.064	16.983
		78.3304	43.5349	14.5217																							11.9323	8.55104	8.95329	18.5861	56.3874	8.52411
		67.6445	29.657	27.9121		Total																					78.3304	43.5349	14.5217	21.963	18.9549	16.983
		31.2783	38.3087	10.2362		Count	20	20	20																		67.6445	29.657	27.9121	21.1331	26.0823	29.2426
		19.8834	29.4501	31.5573		Sum	694.563	534.264	358.888																		31.2783	38.3087	10.2362	10.1824	26.8987	17.2962
		58.4679	23.8917	21.6036		Average	34.7281	26.7132	17.9444																		19.8834	29.4501	31.5573	16.2038	43.3212	14.5853
		31.3219	11.7925	5.94739		Variance	353.398	176.548	56.0464																		58.4679	23.8917	21.6036	13.5619	44.2437	8.59859
		19.002	28.0405	17.06																							31.3219	11.7925	5.94739	35.3226	77.4933	35.9575
																											19.002	28.0405	17.06	16.9282	24.4771	16.983
Mean	Sham	31.2668	28.3043	18.8288		ANOVA
	TBI	38.1894	25.122	17.06		Source of Variation	SS	df	MS	F	P-value	F crit													Mean	Sham	31.2668	28.3043	18.8288	29.5413	34.5489	21.706
						Sample	6.47765	1	6.47765	0.0323046	0.858034	4.01954														TBI	38.1894	25.122	17.06	26.3524	38.0636	16.9831
SE	Sham	4.35647	4.94082	2.22565		Columns	2818.84	2	1409.42	7.0289	0.0019361	3.16825
	TBI	7.27771	3.50669	2.58934		Interaction	299.413	2	149.707	0.746601	0.478804	3.16825													SE	Sham	4.35647	4.94082	2.22565	4.7533	5.11986	3.99501
						Within	10828	54	200.518																	TBI	7.27771	3.50669	2.58934	5.38344	5.72757	2.99898
						Total	13952.7	59
																										Cotex	Controleteral side			Ipsileteral side
	Ipsi Cortes	10wk	19wk	28wk		Anova: Two-Factor With Replication																					10wk	19wk	28wk	10wk	19wk	28wk
Ipis Cotrx	Sham	46.5555	52.9552	21.706																						Sham	176.439	18.0246	76.0295	148.897	169.365
		33.5961	25.369	26.9834		SUMMARY	10wk	19wk	28wk	Total																	73.018	76.2406	53.7356	107.45	81.1371	86.3004
		37.8556	35.8264	4.53154		Sham																					109.147	158.453	27.8267	121.073	114.583	14.4931
		40.0459	48.8572	16.0637		Count	10	10	10	30																	131.278	185.811	57.3842	128.078	156.259	51.3761
		52.3802	9.72879	21.398		Sum	295.413	345.489	217.06	857.962																	89.887	82.4241	77.1464	167.526	31.1154	68.4366
		27.1839	37.2346	29.5165		Average	29.5413	34.5489	21.706	28.5987																	55.5857	102.992	59.6027	86.9416	119.087	94.4019
		22.0797	30.6879	7.72409		Variance	225.939	262.13	127.681	219.992																	69.4588	49.3017	106.553	70.617	98.1486	24.7038
		9.7483	61.3805	44.8831																							107.188	77.447	48.9996	31.1778	196.312	143.549
		16.5307	26.3475	22.5476		TBI																					151.912	98.2204	34.699	52.8696	84.2665	72.1134
		9.43753	17.1021	21.706		Count	10	10	10	30																	36.0863	56.3365	60.2204	30.1839	54.6974	69.4218
	TBI	45.2517	24.7137	4.67756		Sum	263.524	380.636	169.831	813.991																TBI	62.3941	51.3893	60.2204	144.727	79.0413	14.9601
		64.3916	38.064	16.983		Average	26.3524	38.0636	16.9831	27.133																	142.403	70.126	44.7084	205.942	121.739	54.3163
		18.5861	56.3874	8.52411		Variance	289.814	328.051	89.939	296.597																	38.1628	27.3486	28.6351	59.4436	180.342	27.2625
		21.963	18.9549	16.983																							250.522	139.237	46.4445	70.2436	60.6231	54.3163
		21.1331	26.0823	29.2426		Total																					216.346	94.8513	89.2707	67.5894	83.4185	93.526
		10.1824	26.8987	17.2962		Count	20	20	20																		100.037	122.522	32.7383	32.566	86.0294	55.3179
		16.2038	43.3212	14.5853		Sum	558.938	726.125	386.891																		63.5927	94.1896	100.929	51.8242	138.553	46.6477
		13.5619	44.2437	8.59859		Average	27.9469	36.3063	19.3445																		186.996	76.4123	69.0943	43.3746	141.504	27.5007
		35.3226	77.4933	35.9575		Variance	246.98	282.81	108.953																		100.176	37.7157	19.0214	112.971	247.845	115.002
		16.9282	24.4771	16.983																							60.7736	89.6814	54.5626	54.1411	78.2846	54.3163
Mean	Sham	29.5413	34.5489	21.706		ANOVA																			Mean	Sham	100	90.5251	60.2197	94.4814	110.497	69.4217
	TBI	26.3524	38.0636	16.9831		Source of Variation	SS	df	MS	F	P-value	F crit														TBI	122.14	80.3473	54.5625	84.2824	121.738	54.3166
						Sample	32.2244	1	32.2244	0.146081	0.703809	4.01954
SE	Sham	4.7533	5.11986	3.57324		Columns	2877.2	2	1438.6	6.52155	0.00290451	3.16825													SE	Sham	13.9332	15.8021	7.11824	15.2024	16.3747	12.7771
	TBI	5.38344	5.72757	2.99898		Interaction	191.916	2	95.9581	0.435002	0.649511	3.16825														TBI	23.2761	11.2154	8.28143	17.2177	18.3184	9.59158
						Within	11912	54	220.592
						Total	15013.3	59
