# Supplementary material for: Chronic Neurobehavioral Impairments and Decreased Hippocampal Expression of Genes Important for Brain Glucose Utilization in a Mouse Model of Mild TBI
Source: Front Endocrinol (Lausanne). 2020 Sep 18;11:556380. doi: 10.3389/fendo.2020.556380 (PMC7531511; doi:10.3389/fendo.2020.556380)
Supplement: Supplemental File 3 — Gene expression in hypothalamus. [file Data_Sheet_3.xlsx]

## Sheet: HK1
			10wk	19wk	28wk			Anova: Two-Factor With Replication
hypothalamus		Sham	2.98033	2.91121	2.24831
HK1			2.65524	2.84914	2.08754			SUMMARY	8wk	10wk	19wk	28wk
			2.745	2.64239	2.44019			Sham
			3.23597	3.01676	2.94739			Count	10	10	10	30
			3.00128	3.70901	3.26644			Sum	28.3673	32.3935	25.8622	86.6231
			2.79045	2.87651	3.26029			Average	2.83673	3.23935	2.58622	2.88744
			2.72866	3.86316	2.95343			Variance	0.0744428	0.270503	0.479627	0.33078
			2.49916	3.54144	3.06896
			3.24777	2.85619	0.999699			TBI
			2.48344	4.12774	2.59			Count	10	10	10	30
		TBI	2.93006	3.55784	2.90427			Sum	29.1949	31.4173	28.5369	89.1491
			2.61433	3.31498	3.14709			Average	2.91949	3.14173	2.85369	2.97164
			3.21002	3.15644	2.3853			Variance	0.126214	0.12745	0.0944563	0.123748
			3.23321	2.82348	3.1428
			3.20202	2.70037	2.8702			Total
			2.58207	2.61307	3.09749			Count	20	20	20
			2.61456	3.48105	2.36139			Sum	57.5622	63.8108	54.3992
			2.32017	3.45109	2.61182			Average	2.87811	3.19054	2.71996
			3.20492	2.87963	3.16658			Variance	0.0968506	0.191012	0.29076
			3.28356	3.43935	2.85
	mean	Sham	2.83673	3.23935	2.58622			ANOVA
		TBI	2.91949	3.14173	2.85369			Source of Variation	SS	df	MS	F	P-value	F crit
								Sample	0.10635	1	0.10635	0.544132	0.463919	4.01954
	SE	Sham	0.0862802	0.16447	0.219004			Columns	2.29382	2	1.14691	5.86808	0.00494212	3.16825
		TBI	0.112345	0.112894	0.0971886			Interaction	0.333251	2	0.166625	0.852526	0.431994	3.16825
								Within	10.5542	54	0.195449
								Total	13.2877	59
			10wk	19wk	28wk
hypothalamus		Sham	105.062	102.625	79.2571
HK1			93.6021	100.438	73.5897
			96.7665	93.1493	86.0211
			114.074	106.346	103.901
			105.801	130.75	115.148
			98.3685	101.402	114.931
			96.1903	136.184	104.114
			88.1001	124.842	108.187
			114.49	100.686	35.2412
			87.5458	145.511	91.3023
		TBI	103.29	125.42	102.381
			92.1601	116.859	110.941
			113.159	111.27	84.0863
			113.977	99.5328	110.79
			112.877	95.1931	101.18
			91.0227	92.1157	109.192
			92.168	122.713	83.2433
			81.7904	121.657	92.0714
			112.979	101.512	111.628
			115.752	121.243	100.468
	mean	Sham	100	114.193	91.1692
		TBI	102.918	110.752	100.598
	SE	Sham	3.04154	5.79787	7.7203
		TBI	3.96037	3.97971	3.42608

## Sheet: PFK
			10wk	19wk	28wk			Anova: Two-Factor With Replication
hypothalamus		Sham	3.03586	3.05139	2.09371
PFK			3.38464	3.58453	2.53249			SUMMARY	10wk	19wk	28wk	Total
			3.25089	3.53968	1.37028			Sham
			4.17058	4.14557	2.87138			Count	10	10	10	30
			3.72941	3.94635	3.397			Sum	34.0557	38.2799	28.8679	101.204
			2.91314	3.71232	3.76474			Average	3.40557	3.82799	2.88679	3.37345
			3.55148	3.66583	3.46093			Variance	0.138953	0.169778	0.546696	0.418746
			3.05628	3.86672	3.59738
			3.44981	4.31795	2.89			TBI
			3.51359	4.4496	2.89			Count	10	10	10	30
		TBI	3.65642	4.17058	3.52728			Sum	33.4523	35.2795	32.1295	100.861
			3.34515	4.09196	3.40825			Average	3.34523	3.52795	3.21295	3.36205
			3.49448	3.18757	2.89867			Variance	0.11523	0.152491	0.0551955	0.117469
			3.71263	3.05332	3.47804
			3.25157	3.53	3.35543			Total
			2.68507	3.00418	3.14555			Count	20	20	20
			3.05947	3.48546	2.95439			Sum	67.508	73.5594	60.9974
			3.04078	3.67998	2.90056			Average	3.3754	3.67797	3.04987
			3.72738	3.55758	3.25138			Variance	0.12136	0.176345	0.313102
			3.47941	3.51886	3.21
	mean	Sham	3.40557	3.82799	2.88679			ANOVA
		TBI	3.34523	3.52795	3.21295			Source of Variation	SS	df	MS	F	P-value	F crit
								Sample	0.00195099	1	0.00195099	0.00993423	0.920975	4.01954
	SE	Sham	0.117878	0.130299	0.233815			Columns	3.94685	2	1.97342	10.0485	0.000194998	3.16825
		TBI	0.107345	0.123487	0.0742937			Interaction	0.998292	2	0.499146	2.5416	0.0881262	3.16825
								Within	10.6051	54	0.196391
								Total	15.5522	59
			10wk	19wk	28wk
hypothalamus		Sham	89.1439	89.6	61.479
HK1			99.3856	105.255	74.3633
			95.4582	103.938	40.2364
			122.464	121.729	84.3142
			109.509	115.88	99.7485
			85.5405	109.008	110.547
			104.284	107.642	101.626
			89.7435	113.541	105.632
			101.299	126.791	84.8611
			103.172	130.657	84.8611
		TBI	107.366	122.464	103.574
			98.226	120.155	100.079
			102.611	93.5989	85.1156
			109.016	89.6569	102.128
			95.478	103.654	98.5278
			78.8435	88.2138	92.365
			89.8372	102.346	86.7519
			89.2885	108.058	85.171
			109.45	104.464	95.4724
			102.168	103.327	94.2574
	mean	Sham	100	112.404	84.7668
		TBI	98.2284	103.594	94.3442
	SE	Sham	3.46134	3.82606	6.86568
		TBI	3.15206	3.62605	2.18154

## Sheet: PK
			10wk	19wk	28wk			Anova: Two-Factor With Replication
hypothalamus		Sham	27.4605	18.98	15.2941
PK			31.7524	26.128	18.9759			SUMMARY	10wk	19wk	28wk	Total
			19.4007	13.2661	33.4892			Sham
			26.3034	29.7228	23.8118			Count	10	10	10	30
			21.1861	29.9505	23.9721			Sum	291.171	260.869	211.962	764.002
			38.2613	20.5756	24.6444			Average	29.1171	26.0869	21.1962	25.4667
			39.4707	28.3677	15.8515			Variance	56.0769	47.9713	33.6917	53.7634
			21.289	28.3084	14.5157
			37.8797	27.3782	21.2			TBI
			28.1675	38.1919	21.2			Count	10	10	10	30
		TBI	26.5148	32.636	22.1227			Sum	296.692	286.041	243.144	825.877
			32.2893	32.066	17.7292			Average	29.6692	28.6041	24.3144	27.5292
			37.9038	26.5406	15.822			Variance	20.2152	23.8554	31.1723	28.8927
			31.0858	24.9487	20.6703
			28.4931	33.9399	22.8641			Total
			26.7531	29.9724	30.5381			Count	20	20	20
			27.7581	35.8939	30.5176			Sum	587.864	546.91	455.105
			22.8035	24.6013	26.2635			Average	29.3932	27.3455	22.7553
			27.8312	22.9561	32.306			Variance	36.2186	35.6906	33.2838
			35.2596	22.486	24.31
	mean	Sham	29.1171	26.0869	21.2955			ANOVA
		TBI	29.6692	28.6041	24.3144			Source of Variation	SS	df	MS	F	P-value	F crit
								Sample	63.8081	1	63.8081	1.79756	0.185621	4.01954
	SE	Sham	2.36806	2.19024	1.79634			Columns	462.169	2	231.085	6.50995	0.00293176	3.16825
		TBI	1.4218	1.54452	1.76557			Interaction	18.0129	2	9.00645	0.253723	0.776826	3.16825
								Within	1916.85	54	35.4971
	T test		0.843814	0.360048	0.246239
								Total	2460.84	59
			10wk	19wk	28wk
hypothalamus		Sham	94.3103	65.185	52.526
HK1			109.051	89.734	65.171
			66.63	45.561	115.015
			90.3363	102.08	81.7793
			72.7616	102.862	82.33
			131.405	70.6648	84.639
			135.558	97.4261	54.4404
			73.1151	97.2223	49.8529
			130.094	94.0277	72.8094
			96.7386	131.167	72.8094
		TBI	91.0625	112.085	75.9782
			110.894	110.128	60.8891
			130.177	91.1511	54.3392
			106.761	85.6839	70.9903
			97.8569	116.563	78.5246
			91.881	102.937	104.88
			95.3327	123.274	104.81
			78.3165	84.4908	90.1996
			95.5836	78.8406	110.952
			121.096	77.2261	83.4904
	mean	Sham	100	89.593	73.1373
		TBI	101.896	98.238	83.5053
	SE	Sham	8.13286	7.52215	6.16936
		TBI	4.88305	5.3045	6.06367

## Sheet: PDH
			10wk	19wk	28wk			Anova: Two-Factor With Replication
hypothalamus		Sham	28.0062	24.6153	22.44
PDH			17.9951	33.7209	18.3491			SUMMARY	10wk	19wk	28wk	Total
			24.9475	20.0398	21.196			Sham
			39.4451	25.7159	27.7927			Count	10	10	10	30
			26.5284	23.0342	33.4042			Sum	276.535	267.297	257.584	801.415
			37.9436	22.8156	28.3511			Average	27.6535	26.7297	25.7584	26.7138
			30.4968	23.7789	28.0209			Variance	49.2645	29.3703	17.9697	30.6001
			18.7598	37.6503	26.5098
			24.612	29.5781	25.76			TBI
			27.8006	26.3476	25.76			Count	10	10	10	30
		TBI	29.4787	32.3412	18.9425			Sum	274.483	245.334	219.836	739.654
			21.5862	31.8323	22.4282			Average	27.4483	24.5334	21.9836	24.6551
			36.2586	21.4424	25.5591			Variance	41.5087	30.9437	8.98156	30.4289
			38.0711	17.9699	19.3409
			27.9083	15.5113	25.2041			Total
			29.2518	27.0244	19.7752			Count	20	20	20
			26.4535	24.888	19.6864			Sum	551.018	512.631	477.42
			19.4283	27.1724	19.8039			Average	27.5509	25.6316	23.871
			18.7401	20.8287	27.1162			Variance	43.0089	29.8391	16.516
			27.3062	26.3238	21.98
	mean	Sham	27.6535	26.7297	25.7584			ANOVA
		TBI	27.4483	24.5334	21.9836			Source of Variation	SS	df	MS	F	P-value	F crit
								Sample	63.5753	1	63.5753	2.14253	0.149063	4.01954
	SE	Sham	2.21956	1.71378	1.34051			Columns	135.499	2	67.7497	2.2832	0.111717	3.16825
		TBI	2.03737	1.75908	0.947711			Interaction	31.9952	2	15.9976	0.539128	0.586363	3.16825
								Within	1602.35	54	29.6731
								Total	1833.42	59
hypothalamus		Sham	101.275	89.0132	81.147
PDH			65.0734	121.941	66.3536
			90.2145	72.4676	76.6484
			142.64	92.9932	100.503
			95.9314	83.2956	120.796
			137.211	82.5053	102.523
			110.282	85.9888	101.329
			67.8388	136.15	95.8642
			89.0015	106.96	93.1527
			100.532	95.2776	93.1527
		TBI	106.6	116.952	68.4995
			78.0594	115.111	81.1043
			131.117	77.5395	92.4261
			137.672	64.9824	69.9401
			100.921	56.0918	91.1424
			105.78	97.7252	71.5106
			95.6607	89.9994	71.1894
			70.2562	98.2602	71.6145
			67.7677	75.3202	98.057
			98.744	95.1916	79.4836
	mean	Sham	100	96.6592	93.1469
		TBI	99.2578	88.7173	79.4967
	SE	Sham	8.02633	6.19732	4.84753
		TBI	7.36749	6.36115	3.42709

## Sheet: GLUT1
			10wk	19wk	28wk			Anova: Two-Factor With Replication
hypothalamus		Sham	3.4919	5.03052	2.62139
Glut1			3.34973	4.44406	2.91971			SUMMARY	10wk	19wk	28wk	Total
			3.40039	4.14179	3.85535			Sham
			4.03471	5.06726	3.55366			Count	10	10	10	30
			3.87514	3.9131	3.29893			Sum	33.4021	40.0562	33.618	107.076
			3.36868	3.03419	3.58369			Average	3.34021	4.00562	3.3618	3.56921
			3.14274	3.29479	3.52954			Variance	0.164553	0.602101	0.126183	0.375678
			2.68339	4.58445	3.53577
			2.92964	2.98608	3.36			TBI
			3.12576	3.55995	3.36			Count	10	10	10	30
		TBI	4.31584	5.11892	3.81513			Sum	34.7517	36.0895	35.2927	106.134
			3.68172	3.82625	4.24167			Average	3.47517	3.60895	3.52927	3.5378
			3.40226	3.94823	4.26109			Variance	0.258152	0.535248	0.535254	0.415465
			3.44884	2.80676	4.40814
			3.42638	3.20942	3.98503			Total
			2.85797	3.87863	3.21658			Count	20	20	20
			2.69722	4.06924	2.60195			Sum	68.1538	76.1457	68.9107
			3.06463	3.16786	2.82683			Average	3.40769	3.80729	3.44554
			3.9267	2.56998	2.40623			Variance	0.205022	0.58015	0.320692
			3.93017	3.49427	3.53
	mean	Sham	3.34021	4.00562	3.3618			ANOVA
		TBI	3.47517	3.60895	3.52927			Source of Variation	SS	df	MS	F	P-value	F crit
								Sample	0.0148013	1	0.0148013	0.0399767	0.842277	4.01954
	SE	Sham	0.128278	0.245377	0.112331			Columns	1.9465	2	0.973248	2.62863	0.0813969	3.16825
		TBI	0.160671	0.231354	0.231356			Interaction	1.0032	2	0.501602	1.35477	0.266634	3.16825
								Within	19.9934	54	0.370249
								Total	22.9579	59
			10wk	19wk	28wk
hypothalamus		Sham	104.541	150.605	78.4799
Glut1			100.285	133.047	87.4109
			101.802	123.998	115.422
			120.792	151.705	106.39
			116.015	117.152	98.7643
			100.852	90.8382	107.289
			94.0881	98.6402	105.668
			80.3361	137.25	105.855
			87.7082	89.3981	100.593
			93.5797	106.579	100.593
		TBI	129.209	153.252	114.218
			110.224	114.551	126.988
			101.858	118.203	127.57
			103.252	84.0296	131.972
			102.58	96.0844	119.305
			85.5625	116.119	96.2988
			80.75	121.826	77.8979
			91.7496	94.8401	84.6303
			117.558	76.9406	72.0383
			117.662	104.612	105.682
	mean	Sham	100	119.921	100.647
		TBI	104.041	108.046	105.66
	SE	Sham	3.84043	7.34617	3.363
		TBI	4.81021	6.92635	6.92638

## Sheet: GLUT3
			10wk	19wk	28wk			Anova: Two-Factor With Replication
hypothalamus		Sham	3.15801	3.52428	2.76725
Glut3			2.93837	3.42085	2.56355			SUMMARY	10wk	19wk	28wk	Total
			3.00256	3.38928	2.92483			Sham
			3.68996	4.2081	3.33412			Count	10	10	10	30
			3.71316	3.87703	3.48828			Sum	32.3626	36.9412	32.5136	101.817
			3.29563	3.02193	3.72811			Average	3.23626	3.69412	3.25136	3.39391
			2.84123	4.12929	3.60232			Variance	0.101784	0.166549	0.150299	0.176575
			3.20621	4.11583	3.60517
			3.55182	3.32991	3.25			TBI
			2.96561	3.92465	3.25			Count	10	10	10	30
		TBI	3.41222	3.93823	3.77257			Sum	32.6907	34.5504	33.7615	101.003
			3.03956	4.08154	3.82273			Average	3.26907	3.45504	3.37615	3.36676
			3.70065	3.38525	3.38526			Variance	0.202049	0.181233	0.0652352	0.145204
			3.43156	3.14638	3.28141
			3.3833	3.11018	3.17215			Total
			2.82725	2.89147	3.42801			Count	20	20	20
			2.69879	3.91796	3.33336			Sum	65.0533	71.4916	66.2751
			2.65826	3.51706	3.00642			Average	3.25266	3.57458	3.31376
			3.51948	2.97308	3.17961			Variance	0.144204	0.17978	0.106193
			4.01963	3.58928	3.38
	mean	Sham	3.23626	3.69412	3.25136			ANOVA
		TBI	3.26907	3.45504	3.37615			Source of Variation	SS	df	MS	F	P-value	F crit
								Sample	0.0110614	1	0.0110614	0.0765362	0.783104	4.01954
	SE	Sham	0.100888	0.129054	0.122597			Columns	1.16927	2	0.584636	4.04522	0.0230655	3.16825
		TBI	0.142144	0.134623	0.0807683			Interaction	0.357964	2	0.178982	1.23842	0.297943	3.16825
								Within	7.80435	54	0.144525
								Total	9.34264	59
			10wk	19wk	28wk
hypothalamus		Sham	97.5822	108.9	85.5077
Glut1			90.7952	105.704	79.2134
			92.7789	104.728	90.3768
			114.019	130.03	103.024
			114.736	119.8	107.787
			101.835	93.3773	115.198
			87.7938	127.595	111.311
			99.0716	127.179	111.399
			109.751	102.894	100.425
			91.6371	121.271	100.425
		TBI	105.437	121.691	116.572
			93.9222	126.119	118.122
			114.35	104.604	104.604
			106.035	97.2229	101.395
			104.544	96.1044	98.0191
			87.3617	89.3462	105.925
			83.3922	121.065	103
			82.1399	108.677	92.8981
			108.752	91.8678	98.2498
			124.206	110.908	104.442
	mean	Sham	100	114.148	100.467
		TBI	101.014	106.76	104.323
	SE	Sham	3.11743	3.98775	3.78822
		TBI	4.39224	4.15983	2.49573

## Sheet: MCT1
			10wk	19wk	28wk			Anova: Two-Factor With Replication
hypothalamus		Sham	2.63942	3.36309	1.67123
MCT-1			2.74359	3.38395	2.78484			SUMMARY	10wk	19wk	28wk	Total
			2.14144	2.90372	3.4609			Sham
			2.81124	3.6761	2.84377			Count	10	10	10	30
			3.59901	3.86269	2.86333			Sum	27.7525	33.3536	27.218	88.3242
			3.3841	2.64788	3.54151			Average	2.77525	3.33536	2.7218	2.94414
			2.16869	3.28054	3.28317			Variance	0.212784	0.121218	0.515374	0.343258
			2.53453	3.34902	2.72836
			2.84026	3.37928	1.32093			TBI
			2.89025	3.50733	2.72			Count	10	10	10	30
		TBI	3.1214	3.66764	2.68086			Sum	31.2405	31.4729	30.0172	92.7306
			2.72352	3.27701	3.19799			Average	3.12405	3.14729	3.00172	3.09102
			3.79523	3.16027	2.91733			Variance	0.177463	0.599606	0.11226	0.280216
			3.38583	3.11901	3.60433
			3.33228	1.62225	3.06801			Total
			2.96642	2.82127	3.30845			Count	20	20	20
			2.84833	4.76486	2.80223			Sum	58.9931	64.8265	57.2353
			2.38048	3.01844	2.4024			Average	2.94965	3.24132	2.86176
			3.09424	2.95799	3.03564			Variance	0.21687	0.350751	0.31792
			3.59279	3.06413	3
	mean	Sham	2.77525	3.33536	2.7218			ANOVA
		TBI	3.12405	3.14729	3.00172			Source of Variation	SS	df	MS	F	P-value	F crit
								Sample	0.323618	1	0.323618	1.11675	0.295323	4.01954
	SE	Sham	0.145871	0.110099	0.227018			Columns	1.57908	2	0.789541	2.72458	0.0745926	3.16825
		TBI	0.133215	0.244868	0.105953			Interaction	0.853325	2	0.426662	1.47235	0.238448	3.16825
								Within	15.6483	54	0.289784
	T test		0.0944106	0.492568	0.278545
								Total	18.4044	59
			10wk	19wk	28wk
hypothalamus		Sham	95.1057	121.181	60.2191
Glut1			98.8589	121.933	100.345
			77.1619	104.629	124.706
			101.297	132.46	102.469
			129.682	139.183	103.174
			121.938	95.4104	127.61
			78.1437	118.207	118.301
			91.3262	120.674	98.3102
			102.343	121.765	47.5968
			104.144	126.379	98.0091
		TBI	112.473	132.155	96.5987
			98.1361	118.079	115.232
			136.753	113.873	105.119
			122.001	112.386	129.874
			120.071	58.4543	110.549
			106.888	101.658	119.212
			102.633	171.691	100.972
			85.7752	108.763	86.5651
			111.494	106.584	109.382
			129.458	110.409	108.098
	mean	Sham	100	120.182	98.074
		TBI	112.568	113.405	108.16
	SE	Sham	5.25614	3.96716	8.1801
		TBI	4.80011	8.82328	3.81777
	T test		0.0944106	0.492568	0.278545

## Sheet: MCT2
			10wk	19wk	28wk			Anova: Two-Factor With Replication
hypothalamus		Sham	2.4192	1.9127	1.81252
MCT-2			2.54375	2.68425	1.90611			SUMMARY	10wk	19wk	28wk	Total
			1.82587	2.72629	2.20815			Sham
			1.45818	2.57106	1.75334			Count	10	10	10	30
			2.56557	3.02095	2.27881			Sum	22.3302	25.659	22.0038	69.993
			2.75443	2.5645	3.19801			Average	2.23302	2.5659	2.20038	2.3331
			2.42913	1.94099	2.78266			Variance	0.194199	0.237243	0.228183	0.232928
			1.8234	3.54542	2.18931
			2.61638	2.25873	1.67489			TBI
			1.89427	2.43414	2.2			Count	10	10	10	30
		TBI	2.78217	3.15023	2.42437			Sum	23.4114	28.0969	22.5254	74.0337
			1.77246	3.27429	2.77334			Average	2.34114	2.80969	2.25254	2.46779
			2.3748	2.10319	2.2891			Variance	0.0865141	0.492486	0.0738917	0.264438
			2.48247	2.445	2.18423
			2.28926	2.81	2.4215			Total
			2.18105	3.80719	1.77096			Count	20	20	20
			2.28862	3.72696	2.12007			Sum	45.7416	53.7559	44.5292
			2.76639	2.8873	1.97636			Average	2.28708	2.6878	2.22646
			2.18211	1.68624	2.31551			Variance	0.136046	0.361301	0.143804
			2.29207	2.20649	2.25
	mean	Sham	2.23302	2.5659	2.20038			ANOVA
		TBI	2.34114	2.80969	2.25254			Source of Variation	SS	df	MS	F	P-value	F crit
								Sample	0.272123	1	0.272123	1.24398	0.269645	4.01954
	SE	Sham	0.139355	0.154027	0.151057			Columns	2.51385	2	1.25693	5.74588	0.00546502	3.16825
		TBI	0.0930129	0.22192	0.0859603			Interaction	0.0970913	2	0.0485456	0.22192	0.801706	3.16825
								Within	11.8127	54	0.218753
	T test		0.526851	0.378732	0.767516
								Total	14.6957	59
			10wk	19wk	28wk
hypothalamus		Sham	108.338	85.6554	81.1692
Glut1			113.915	120.207	85.3602
			81.7667	122.09	98.8865
			65.3008	115.138	78.5189
			114.892	135.285	102.05
			123.35	114.844	143.215
			108.783	86.9224	124.614
			81.6563	158.773	98.0425
			117.168	101.152	75.0059
			84.8302	109.007	98.5214
		TBI	124.592	141.075	108.569
			79.3752	146.631	124.197
			106.35	94.1858	102.511
			111.171	109.493	97.8151
			102.519	125.839	108.44
			97.6729	170.495	79.3078
			102.49	166.902	94.9421
			123.886	129.3	88.5063
			97.7201	75.5141	103.694
			102.644	98.812	100.76
	mean	Sham	100	114.907	98.5384
		TBI	104.842	125.825	100.874
	SE	Sham	6.24067	6.8977	6.76472
		TBI	4.16535	9.93813	3.84951

## Sheet: HK2
			10wk	19wk	28wk			Anova: Two-Factor With Replication
hypothalamus		Sham	2.93491	4.5207	2.37536
HK2			2.70797	2.05729	2.21146			SUMMARY	10wk	19wk	28wk	Total
			3.29272	4.42857	2.80254			Sham
			4.40151	3.10093	2.08015			Count	10	10	10	30
			3.65026	2.41999	2.73812			Sum	30.8111	32.0069	23.6329	86.4508
			2.90946	2.67586	2.55792			Average	3.08111	3.20069	2.36329	2.88169
			2.03206	2.56071	2.40706			Variance	0.790674	0.667257	0.117593	0.630427
			1.82688	3.39441	2.48923
			2.59454	3.47861	1.61105			TBI
			4.46077	3.3698	2.36			Count	10	10	10	30
		TBI	3.72328	4.42395	3.01318			Sum	37.1037	39.1239	35.6957	111.923
			2.73967	4.68691	3.74558			Average	3.71037	3.91239	3.56957	3.73078
			5.87196	3.53135	3.36359			Variance	0.843846	0.399154	0.408627	0.533053
			4.09155	4.02133	5.0351
			3.89994	4.49089	4.25246			Total
			2.67528	4.20761	3.07491			Count	20	20	20
			3.2148	4.36277	3.13133			Sum	67.9148	71.1308	59.3286
			3.95156	3.41004	3.10374			Average	3.39574	3.55654	2.96643
			3.0769	2.91748	3.40581			Variance	0.87845	0.638439	0.632186
			3.85881	3.07162	3.57
	mean	Sham	3.08111	3.20069	2.36329			ANOVA
		TBI	3.71037	3.91239	3.56957			Source of Variation	SS	df	MS	F	P-value	F crit
								Sample	10.8142	1	10.8142	20.106	3.86143e-05	4.01954
	SE	Sham	0.281189	0.258313	0.10844			Columns	3.72265	2	1.86132	3.46062	0.0385369	3.16825
		TBI	0.29049	0.199788	0.202145			Interaction	0.973906	2	0.486953	0.905356	0.410447	3.16825
								Within	29.0444	54	0.537858
	T test		0.137005	0.0428271	5.32374e-05
								Total	44.5551	59
			10wk	19wk	28wk
hypothalamus		Sham	95.2551	146.723	77.0944
Glut1			87.8894	66.7712	71.7749
			106.868	143.733	90.9587
			142.855	100.643	67.5131
			118.472	78.5428	88.8679
			94.429	86.8471	83.0195
			65.9521	83.1099	78.1233
			59.293	110.168	80.79
			84.2078	112.901	52.2879
			144.778	109.37	76.5958
		TBI	120.842	143.583	97.7952
			88.9182	152.118	121.566
			190.579	114.613	109.168
			132.795	130.516	163.418
			126.576	145.756	138.017
			86.8286	136.561	99.7989
			104.339	141.597	101.63
			128.251	110.676	100.734
			99.8634	94.6893	110.539
			125.241	99.6921	115.867
	mean	Sham	100	103.881	76.7025
		TBI	120.423	126.98	115.853
	SE	Sham	9.12624	8.38377	3.51952
		TBI	9.42811	6.4843	6.5608

## Sheet: GPR81
			10wk	19wk	28wk			Anova: Two-Factor With Replication
hypothalamus		Sham	5.19233	6.44	9.85066
GPR81			9.69926	7.52682	5.8881			SUMMARY	10wk	19wk	28wk	Total
			4.4498	8.27977	4.10676			Sham
			10.7388	10.2112	7.3729			Count	10	10	10	30
			7.6	6.72911	7.01713			Sum	76.0324	64.3641	79.3916	219.788
			13.9818	7.53046	4.48964			Average	7.60324	6.43641	7.93916	7.32627
			1.62638	5.94307	7.81492			Variance	18.1582	4.98417	11.6103	11.2143
			2.06865	5.2007	8.7101
			7.94533	4.40933	16.2014			TBI
			12.73	2.09366	7.94			Count	10	10	10	30
		TBI	6.24761	15.0011	3.75166			Sum	69.6154	66.8947	65.6893	202.199
			6.16497	6.46	7.56348			Average	6.96154	6.68947	6.56893	6.73998
			5.84518	6.47	9.14458			Variance	5.48413	10.2616	9.30286	7.80159
			10.0617	3.84688	6.57
			6.31605	5.82	7.77469			Total
			6.2235	3.22784	2.67152			Count	20	20	20
			9.23318	6.20563	4.44811			Sum	145.648	131.259	145.081
			3.0802	7.68	4.1935			Average	7.28239	6.56294	7.25405
			5.67256	5.63309	13.0018			Variance	11.3073	7.23853	10.4003
			10.7704	6.55013	6.57
	mean	Sham	7.60324	6.43641	7.93916			ANOVA
		TBI	6.96154	6.68947	6.56893			Source of Variation	SS	df	MS	F	P-value	F crit
								Sample	5.15604	1	5.15604	0.517318	0.475089	4.01954
	SE	Sham	1.34752	0.705986	1.07751			Columns	6.64022	2	3.32011	0.333115	0.71815	3.16825
		TBI	0.740549	1.013	0.964513			Interaction	6.61069	2	3.30535	0.331634	0.719202	3.16825
								Within	538.211	54	9.96686
	T test		0.681369	0.839912	0.355927
								Total	556.618	59
			10wk	19wk	28wk
hypothalamus		Sham	68.291		129.559
Glut1			127.568	98.9949	77.442
			58.525	108.898	54.0133
			141.24	134.301	96.9706
				88.5032	92.2913
			183.893	99.0428	59.0491
			21.3906	78.1651	102.784
			27.2075	68.4011	114.558
			104.499	57.9929	213.086
			167.429	27.5364	104.429
		TBI	82.1704	197.299	49.3429
			81.0836		99.4771
			76.8775	85.0953	120.272
			132.335	50.5954	86.4106
			83.0705	76.5463	102.255
			81.8533	42.4535	35.1366
			121.438	81.6183	58.5029
			40.5117	101.01	55.1542
			74.6072	74.088	171.003
			141.655	86.1492	86.4106
	mean	Sham	100.005	84.6483	104.418
		TBI	91.5602	88.3172	86.3965
	SE	Sham	18.7981	10.3813	14.1717
		TBI	9.73992	14.8911	12.6856
