# Supplementary material for: Chronic Neurobehavioral Impairments and Decreased Hippocampal Expression of Genes Important for Brain Glucose Utilization in a Mouse Model of Mild TBI
Source: Front Endocrinol (Lausanne). 2020 Sep 18;11:556380. doi: 10.3389/fendo.2020.556380 (PMC7531511; doi:10.3389/fendo.2020.556380)
Supplement: Supplemental File 4 — Gene expression in brainstem. [file Data_Sheet_4.xlsx]

## Sheet: HK1
Brainstem
HK1		10wk	19wk	28wk		Anova: Two-Factor With Replication
BT	Sham	1.58387	4.28838	1.57055
		1.03526	1.89303	1.47164		SUMMARY	10wk	19wk	28wk	Total
		1.60264	2.2519	1.96384		Sham
		1.99548	1.95837	1.77452		Count	10	10	10	30
		2.24638	1.89365	2.29544		Sum	19.9624	23.4566	19.1305	62.5495
		2.59009	2.42727	2.26649		Average	1.99624	2.34566	1.91305	2.08498
		1.99941	2.14027	1.5578		Variance	0.426308	0.50202	0.14033	0.367993
		3.24702	2.02438	2.612
		1.35044	2.38376	1.70525		TBI
		2.34645	2.19557			Count	10	10	10	30
	TBI	1.48197	2.01053	2.02691		Sum	22.8115	21.5276	19.541	63.88
		1.86727	2.71055	1.91252		Average	2.28115	2.15276	1.9541	2.12933
		1.00996	1.79774	1.39189		Variance	0.692878	0.102845	0.081359	0.290923
		1.56618	2.06352	1.70165
		3.11969	2.12527	1.72729		Total
		3.37819	1.86214	2.04594		Count	20	20	20
		2.78456	1.94145	2.31327		Sum	42.7738	44.9842	38.6715
		1.74727	1.98337	2.22806		Average	2.13869	2.24921	1.93358
		2.90536	2.65264	2.23949		Variance	0.551502	0.296307	0.105454
		2.95496	2.38036
Mean	Sham	1.9997	2.34566	1.91306		ANOVA
	TBI	2.28154	2.15276	1.95411		Source of Variation	SS	df	MS	F	P-value	F crit
						Sample	0.0295064	1	0.0295064	0.0909876	0.764084	4.01954
SE	Sham	0.204606	0.224058	0.132443		Columns	1.02606	2	0.513029	1.58201	0.214941	3.16825
	TBI	0.263013	0.101413	0.100846		Interaction	0.570838	2	0.285419	0.880135	0.420591	3.16825
						Within	17.5117	54	0.32429
						Total	19.1381	59
HK1		10wk	19wk	28wk
BT	Sham	79.2054	214.451	78.5391
		51.7709	94.6655	73.5926
		80.1438	112.612	98.2063
		99.7887	97.9331	88.7392
		112.335	94.6965	114.789
		129.523	121.382	113.341
		99.9853	107.029	77.9017
		162.375	101.234	130.619
		67.532	119.205	85.2751
		117.34	109.795
	TBI	74.1095	100.541	101.361
		93.3775	135.547	95.6401
		50.5055	89.9004	69.6046
		78.3207	103.191	85.0952
		156.008	106.279	86.3771
		168.934	93.1206	102.312
		139.248	97.0868	115.681
		87.3767	99.1833	111.419
		145.289	132.652	111.991
		147.77	119.035
Mean	Sham	100	117.3	95.667
	TBI	114.094	107.654	97.7201
SE	Sham	10.2318	11.2046	6.62315
	TBI	13.1526	5.07138	5.04303

## Sheet: PFK
brainstem
PFK		10wk	19wk	28wk		Anova: Two-Factor With Replication
BT	Sham	1.4364	2.00955	1.2326
		0.939442	1.5114	1.19256		SUMMARY	10wk	19wk	28wk	Total
		1.18999	1.33451	1.46357		Sham
		1.29267	1.2712	1.45914		Count	10	10	10	30
		1.37504	1.30835	1.59046		Sum	12.6623	13.9061	13.8337	40.4022
		1.51445	1.59661	1.55346		Average	1.26623	1.39061	1.38337	1.34674
		1.25468	1.16453	1.23554		Variance	0.0698669	0.065285	0.0227884	0.0523774
		1.66216	1.22611	1.50165
		0.760939	1.26327	1.22175		TBI
		1.23658	1.22063			Count	10	10	10	30
	TBI	1.2667	1.38865	1.39592		Sum	13.7829	14.3985	14.549	42.7305
		1.30265	1.76374	1.49046		Average	1.37829	1.43985	1.4549	1.42435
		0.999767	1.26692	1.10047		Variance	0.0661869	0.0319388	0.0327734	0.0417601
		1.0145	1.64891	1.45198
		1.6315	1.23047	1.26701		Total
		1.58322	1.35336	1.59469		Count	20	20	20
		1.4306	1.28766	1.53042		Sum	26.4453	28.3047	28.3827
		1.2523	1.35717	1.77583		Average	1.32226	1.41523	1.41914
		1.77041	1.53728	1.48724		Variance	0.067751	0.0466914	0.0276652
		1.53128	1.56437
Mean	Sham	1.26623	1.39061	1.38342		ANOVA
	TBI	1.37829	1.43985	1.45489		Source of Variation	SS	df	MS	F	P-value	F crit
						Sample	0.0903452	1	0.0903452	1.87672	0.176377	4.01954
SE	Sham	0.0835864	0.0807991	0.0533718		Columns	0.120289	2	0.0601447	1.24937	0.294838	3.16825
	TBI	0.0813553	0.0565144	0.0640053		Interaction	0.0101425	2	0.00507125	0.105344	0.900199	3.16825
						Within	2.59956	54	0.0481399
	t test	0.349435	0.623563	0.40375
						Total	2.82033	59
PFK		10wk	19wk	28wk
BT	Sham	113.439	158.702	97.3436
		74.1918	119.361	94.1818
		93.979	105.392	115.584
		102.088	100.392	115.235
		108.593	103.326	125.606
		119.603	126.091	122.683
		99.0871	91.9678	97.5758
		131.268	96.8311	118.592
		60.0946	99.7657	96.4868
		97.6577	96.3981
	TBI	100.037	109.668	110.242
		102.876	139.29	117.708
		78.9559	100.054	86.9086
		80.1194	130.222	114.669
		128.846	97.1759	100.061
		125.034	106.881	125.939
		112.98	101.692	120.864
		98.8998	107.182	140.245
		139.817	121.406	117.453
		120.932	123.545
Mean	Sham	100	109.823	109.254
	TBI	108.85	113.711	114.899
SE	Sham	6.60118	6.38106	4.215
	TBI	6.42498	4.46318	5.05477

## Sheet: PK
Brainstem
PK		10wk	19wk	28wk		Anova: Two-Factor With Replication
BT	Sham	1.92465	2.13115	1.69432
		1.17439	1.88951	1.6949		SUMMARY	10wk	19wk	28wk	Total
		1.60659	1.15429	2.09576		Sham
		2.13602	1.71423	1.6722		Count	10	10	10	30
		2.31733	2.15654	1.9506		Sum	21.4754	20.0514	18.2067	59.7335
		2.15829	2.2054	1.93009		Average	2.14754	2.00514	1.82067	1.99112
		1.62633	2.08564	1.29125		Variance	0.292868	0.0619619	0.0604299	0.147397
		3.09899	1.9812	2.12581
		2.36996	2.12949	1.93076		TBI
		2.73068	2.28315			Count	10	10	10	30
	TBI	1.70725	1.62954	1.27865		Sum	22.366	21.2875	18.2989	61.9525
		1.97966	2.09253	1.74801		Average	2.2366	2.12875	1.82989	2.06508
		2.04484	1.60302	1.72173		Variance	0.147797	0.11036	0.0644629	0.13074
		1.97053	2.49747	2.0665
		2.59766	2.35563	1.68709		Total
		2.25857	1.99519	2.08065		Count	20	20	20
		2.16912	2.39035	1.75201		Sum	43.8414	41.3389	36.5056
		1.99707	2.14529	2.06839		Average	2.19207	2.06695	1.82528
		2.84619	2.02391	2.06587		Variance	0.210824	0.085647	0.0591821
		2.79517	2.55461
Mean	Sham	2.11432	1.97306	1.82063		ANOVA
	TBI	2.2366	2.12875	1.82988		Source of Variation	SS	df	MS	F	P-value	F crit
						Sample	0.0820671	1	0.0820671	0.667322	0.417576	4.01954
SE	Sham	0.178693	0.104901	0.0869122		Columns	1.39063	2	0.695314	5.65388	0.00589632	3.16825
	TBI	0.121572	0.105052	0.0897656		Interaction	0.0344213	2	0.0172107	0.139947	0.869719	3.16825
						Within	6.64091	54	0.12298
	t test	0.578524	0.308187	0.941915
						Total	8.14803	59
PK		10wk	19wk	28wk
BT	Sham	91.0289	100.796	80.1353
		55.5446	89.3671	80.1627
		75.9859	54.5936	99.122
		101.026	81.0772	79.089
		109.601	101.997	92.2563
		102.079	104.308	91.2863
		76.9196	98.6434	61.0717
		146.571	93.7038	100.543
		112.091	100.717	91.3183
		129.152	107.985
	TBI	80.7468	77.0715	60.4754
		93.6307	98.9692	82.6748
		96.7137	75.817	81.4319
		93.1993	118.122	97.7384
		122.86	111.413	79.7935
		106.822	94.3652	98.4075
		102.592	113.055	82.8641
		94.4543	101.464	97.8275
		134.615	95.724	97.7085
		132.202	120.824
Mean	Sham	100	93.3188	86.1095
	TBI	105.784	100.682	86.5469
SE	Sham	8.45155	4.96142	4.11064
	TBI	5.74991	4.9686	4.2456

## Sheet: PDH
Brainstem
PDH		10wk	19wk	28wk			Anova: Two-Factor With Replication
BT	Sham	3.14997	3.42722	2.72496
		2.14689	2.71119	3.78161			SUMMARY	10wk	19wk	28wk	Total
		2.93282	2.39273	2.48669			Sham
		3.19053	3.4212	1.83974			Count	10	10	10	30
		4.21722	2.42903	2.94579			Sum	30.8054	29.1373	26.5305	86.4732
		3.32838	3.04231	2.81649			Average	3.08054	2.91373	2.65305	2.88244
		3.38335	2.89811	2.02377			Variance	0.366817	0.125431	0.358251	0.295963
		3.10117	2.90465	3.24028
		2.12053	3.09674	2.01818			TBI
		3.23455	2.81409	2.653			Count	10	10	10	30
	TBI	3.66103	2.2401	3.16966			Sum	35.4128	29.0979	30.7536	95.2644
		3.78542	4.16399	4.05521			Average	3.54128	2.90979	3.07536	3.17548
		2.00691	2.44287	2.09768			Variance	0.810704	0.303184	0.27291	0.504325
		2.75031	3.16041	2.94398
		3.81222	3.25973	3.29123			Total
		4.48705	3.09829	3.33832			Count	20	20	20
		4.23634	2.79111	2.47349			Sum	66.2182	58.2352	57.2841
		2.20511	2.47688	3.26302			Average	3.31091	2.91176	2.86421
		4.08299	2.68859	3.04602			Variance	0.613637	0.203032	0.345905
		4.38547	2.77596	3.075
Mean	Sham	3.08054	2.91373	2.65305			ANOVA
	TBI	3.54128	2.90979	3.07536			Source of Variation	SS	df	MS	F	P-value	F crit
							Sample	1.28809	1	1.28809	3.4544	0.0685373	4.01954
SE	Sham	0.191525	0.111996	0.189275			Columns	2.40753	2	1.20376	3.22826	0.0473878	3.16825
	TBI	0.284729	0.174122	0.1652			Interaction	0.665142	2	0.332571	0.891891	0.415831	3.16825
							Within	20.1357	54	0.372883
	t test	0.196063	0.98505	0.110036
							Total	24.4964	59
PDH		10wk	19wk	28wk
BT	Sham	102.254	111.254	88.4573
		69.692	88.0102	122.758
		95.2047	77.6724	80.7225
		103.57	111.058	59.7213
		136.899	78.8506	95.6256
		108.045	98.7591	91.4285
		109.83	94.0781	65.6952
		100.67	94.2904	105.185
		68.8364	100.526	65.5138
		104.999	91.3506
	TBI	118.844	72.7176	102.893
		122.882	135.171	131.64
		65.1479	79.3	68.0945
		89.28	102.593	95.567
		123.752	105.817	106.839
		145.658	100.576	108.368
		137.519	90.6046	80.2941
		71.5818	80.4041	105.924
		132.541	87.2767	98.8795
		142.361	90.1129
Mean	Sham	100	94.5849	86.123
	TBI	114.957	94.4572	99.8332
SE	Sham	6.21724	3.6356	6.86945
	TBI	9.24282	5.65231	5.99567

## Sheet: Glut1
Brainstem
Glut-1		10wk	19wk	28wk		Anova: Two-Factor With Replication
BT	Sham	2.68086	3.05947	1.27852
		1.516	2.55905	1.13198		SUMMARY	10wk	19wk	28wk	Total
		1.87082	2.11718	1.62555		Sham
		2.68323	1.83311	1.92511		Count	10	10	10	30
		2.33625	2.01698	1.57005		Sum	20.5271	21.9993	15.1317	57.6581
		2.30352	2.45342	1.56397		Average	2.05271	2.19993	1.51317	1.92194
		1.5389	1.869	1.70702		Variance	0.266202	0.155706	0.0514465	0.237065
		2.34515	2.28277	1.49464
		1.16473	1.86477	1.32188		TBI
		2.08766	1.94351	1.513		Count	10	10	10	30
	TBI	2.18938	1.84858	1.47674		Sum	20.5793	20.3696	15.3695	56.3184
		2.30692	2.19279	1.8156		Average	2.05793	2.03696	1.53695	1.87728
		1.56838	1.76851	1.27056		Variance	0.301909	0.0655812	0.0552603	0.191182
		1.44159	2.27506	1.79303
		2.35781	2.52568	1.09595		Total
		2.48466	1.94911	1.59926		Count	20	20	20
		1.36749	2.1198	1.51552		Sum	41.1064	42.3688	30.5013
		1.80212	2.1405	1.80942		Average	2.05532	2.11844	1.52506
		3.14594	1.76979	1.45647		Variance	0.269112	0.11181	0.0506942
		1.915	1.77973	1.537
Mean	Sham	2.05271	2.19993	1.51317		ANOVA
	TBI	2.05793	2.03696	1.53695		Source of Variation	SS	df	MS	F	P-value	F crit
						Sample	0.0299146	1	0.0299146	0.200297	0.656271	4.01954
SE	Sham	0.163157	0.124782	0.0717262		Columns	4.24835	2	2.12417	14.2227	1.09178e-05	3.16825
	TBI	0.173755	0.0809822	0.0743373		Interaction	0.105846	2	0.0529229	0.354353	0.703247	3.16825
						Within	8.06494	54	0.149351
	t test	0.982784	0.287721	0.820512
						Total	12.4491	59
Glut1		10wk	19wk	28wk
BT	Sham	130.601	149.045	62.2845
		73.8534	124.667	55.1456
		91.1391	103.14	79.1903
		130.716	89.3016	93.7836
		113.813	98.2592	76.4868
		112.218	119.521	76.1904
		74.9691	91.0504	83.1594
		114.246	111.208	72.8128
		56.7412	90.8443	64.3967
		101.702	94.6803
	TBI	106.658	90.0553	71.9407
		112.384	106.824	88.4489
		76.4051	86.1547	61.8969
		70.2285	110.832	87.3492
		114.863	123.041	53.3906
		121.043	94.9531	77.9095
		66.6186	103.268	73.83
		87.7923	104.277	88.1475
		153.258	86.217	70.9534
		93.2911	86.7012
Mean	Sham	100	107.172	73.7167
	TBI	100.254	99.2324	74.8741
SE	Sham	7.94836	6.0789	3.90665
	TBI	8.46467	3.94513	4.04887

## Sheet: Glut3
Brainstem
Glut-3		10wk	19wk	28wk		Anova: Two-Factor With Replication
BT	Sham	1.63996	3.21136	1.51653
		1.982	1.8199	1.32196		SUMMARY	10wk	19wk	28wk	Total
		1.18361	2.46071	1.62478		Sham
		1.87085	1.91327	1.49343		Count	10	10	10	30
		2.31067	1.71396	1.69327		Sum	19.82	21.2277	16.0927	57.1404
		2.75223	2.26456	2.05817		Average	1.982	2.12277	1.60927	1.90468
		1.68453	1.87389	1.41085		Variance	0.363492	0.194127	0.0750379	0.244896
		3.08766	1.91679	2.07728
		1.2817	2.05989	1.28745		TBI
		2.02675	1.99336	1.609		Count	10	10	10	30
	TBI	1.98261	1.85424	1.66529		Sum	20.9869	18.7281	17.1924	56.9074
		1.86783	2.15246	1.85591		Average	2.09869	1.87281	1.71924	1.89691
		1.53487	1.5587	1.43055		Variance	0.169253	0.0289465	0.0254109	0.0945222
		1.6011	1.94805	1.7447
		2.25679	2.05512	1.52293		Total
		2.86053	1.76724	1.64879		Count	20	20	20
		2.24911	1.75384	1.94256		Sum	40.8069	39.9558	33.2851
		1.88076	1.781	1.8794		Average	2.04035	1.99779	1.66425
		2.55125	1.88176	1.78323		Variance	0.255937	0.122108	0.0507632
		2.20209	1.97574	1.719
Mean	Sham	1.982	2.12277	1.60927		ANOVA
	TBI	2.09869	1.87281	1.71924		Source of Variation	SS	df	MS	F	P-value	F crit
						Sample	0.000904216	1	0.000904216	0.00633598	0.936851	4.01954
SE	Sham	0.190655	0.13933	0.0866244		Columns	1.69668	2	0.848342	5.94447	0.00464189	3.16825
	TBI	0.130097	0.0538019	0.0504093		Interaction	0.440032	2	0.220016	1.54169	0.223291	3.16825
						Within	7.70641	54	0.142711
	T test	0.619279	0.11151	0.287021		Total	9.84403	59
Glut3		10wk	19wk	28wk
BT	Sham	82.7427	162.026	76.5151
		100	91.8214	66.6986
		59.7183	124.153	81.9767
		94.3923	96.5324	75.35
		116.583	86.4766	85.4323
		138.861	114.256	103.843
		84.9916	94.5455	71.1833
		155.785	96.7101	104.807
		64.6671	103.93	64.9572
		102.258	100.573
	TBI	100.031	93.5543	84.021
		94.2396	108.601	93.6386
		77.4405	78.6427	72.1773
		80.7824	98.2873	88.0274
		113.865	103.689	76.8381
		144.326	89.1644	83.1881
		113.477	88.4886	98.0101
		94.8922	89.859	94.8236
		128.721	94.9425	89.9716
		111.104	99.6842
Mean	Sham	100	107.103	81.196
	TBI	105.888	94.4913	86.744
SE	Sham	9.61933	7.02976	4.88644
	TBI	6.56395	2.71453	2.84356

## Sheet: MCT-1
Brainstem
MCT-1		10wk	19wk	28wk		Anova: Two-Factor With Replication
BT	Sham	2.79119	5.55962	1.7751
		1.04514	3.02782	2.22068		SUMMARY	10wk	19wk	28wk	Total
		2.14406	2.9176	2.17481		Sham
		3.47737	3.10882	1.84064		Count	10	10	10	30
		3.3584	2.54684	3.4628		Sum	27.4067	31.6462	23.7593	82.8122
		3.30875	3.05362	2.54277		Average	2.74067	3.16462	2.37593	2.76041
		3.05877	2.75862	2.34954		Variance	0.509059	0.765828	0.232198	0.575163
		2.741	3.06348	2.76611
		2.741	3.15538	2.2509		TBI
		2.741	2.45438	2.376		Count	10	10	10	30
	TBI	2.62782	2.44651	3.13231		Sum	29.6914	31.9817	26.6469	88.32
		3.18916	4.06359	2.82626		Average	2.96914	3.19817	2.66469	2.944
		1.95326	2.52184	1.91529		Variance	0.339749	0.361416	0.248186	0.344022
		2.65933	2.58786	2.53065
		3.92272	3.47036	1.81298		Total
		3.48793	2.70538	2.57097		Count	20	20	20
		3.49793	3.80444	3.37214		Sum	57.0981	63.6279	50.4063
		2.41529	3.63595	2.74687		Average	2.85491	3.18139	2.52031
		2.969	3.66588	3.07444		Variance	0.415804	0.534254	0.249493
		2.969	3.07988	2.665
Mean	Sham	2.74067	3.16462	2.37593		ANOVA
	TBI	2.96914	3.19817	2.66469		Source of Variation	SS	df	MS	F	P-value	F crit
						Sample	0.505604	1	0.505604	1.23497	0.271366	4.01954
SE	Sham	0.225623	0.276736	0.15238		Columns	4.37049	2	2.18525	5.3376	0.00766852	3.16825
	TBI	0.184323	0.190109	0.157539		Interaction	0.177937	2	0.0889683	0.217311	0.80538	3.16825
						Within	22.1079	54	0.409406
	t test	0.443113	0.921508	0.204206
						Total	27.162	59
MCT-1		10wk	19wk	28wk
BT	Sham	101.843	202.856	64.7687
		38.1346	110.478	81.0269
		78.2313	106.456	79.3532
		126.88	113.433	67.1601
		122.539	92.9277	126.349
		120.728	111.419	92.7791
		111.607	100.655	85.7286
		100.012	111.779	100.928
		100.012	115.132	82.1297
		100.012	89.554
	TBI	95.8825	89.2667	114.29
		116.364	148.27	103.123
		71.2694	92.0154	69.8842
		97.0323	94.4243	92.3369
		143.13	126.624	66.1509
		127.266	98.7126	93.8081
		127.63	138.814	123.041
		88.1276	132.667	100.226
		108.331	133.759	112.179
		108.331	112.377
Mean	Sham	100	115.469	86.6915
	TBI	108.336	116.693	97.2266
SE	Sham	8.23242	10.0974	6.21624
	TBI	6.72547	6.93661	6.42669

## Sheet: MCT-2
Brainstem
MCT-2		10wk	19wk	28wk		Anova: Two-Factor With Replication
BT	Sham	1.34369	5.1337	1.717
		1.28877	1.23456	1.00031		SUMMARY	10wk	19wk	28wk	Total
		1.74942	3.25237	1.69872		Sham
		5.0181	1.54951	1.21904		Count	10	10	10	30
		2.85678	1.52528	1.65342		Sum	24.229	24.8127	15.6988	64.7404
		3.72438	1.53368	1.6522		Average	2.4229	2.48127	1.56988	2.15801
		2.39571	1.3383	1.77153		Variance	1.4657	1.85094	0.0709994	1.23084
		2.75347	2.11794	1.88223
		1.42011	2.85212	1.53431		TBI
		1.67856	4.27522	1.57		Count	10	10	10	30
	TBI	2.868	1.95371	1.64653		Sum	28.6809	21.2274	18.5223	68.4306
		1.76695	2.32796	1.44075		Average	2.86809	2.12274	1.85223	2.28102
		2.12915	1.49131	1.7711		Variance	0.853208	0.279384	0.24332	0.61789
		2.58106	2.04509	1.76743
		4.79324	2.32189	1.34824		Total
		3.60956	1.52203	1.83235		Count	20	20	20
		3.17827	1.62771	3.10236		Sum	52.9098	46.0401	34.221
		1.73126	2.48742	2.1506		Average	2.64549	2.30201	1.71105
		3.28752	2.20812	1.61092		Variance	1.15059	1.04293	0.169868
		2.73585	3.2422	1.852
Mean	Sham	2.4229	2.48127	1.56988		ANOVA
	TBI	2.86809	2.12274	1.85223		Source of Variation	SS	df	MS	F	P-value	F crit
						Sample	0.226952	1	0.226952	0.28586	0.59508	4.01954
SE	Sham	0.382845	0.430226	0.0842611		Columns	8.93592	2	4.46796	5.62768	0.00602554	3.16825
	TBI	0.292097	0.167148	0.155987		Interaction	1.80532	2	0.902661	1.13696	0.328351	3.16825
						Within	42.872	54	0.793926
	t test	0.367462	0.447378	0.12866
						Total	53.8402	59
MCT-2		10wk	19wk	28wk
BT	Sham	55.4578	211.883	70.8654
		53.1915	50.954	41.2855
		72.2038	134.235	70.1111
		207.112	63.9528	50.3132
		117.907	62.9528	68.2416
		153.716	63.2992	68.1911
		98.8779	55.2356	73.1162
		113.644	87.4135	77.685
		58.6119	117.715	63.3254
		69.2788	176.451
	TBI	118.371	80.6352	67.957
		72.9273	96.0815	59.4641
		87.8762	61.5508	73.0983
		106.528	84.4066	72.9468
		197.831	95.831	55.6456
		148.977	62.8187	75.6265
		131.176	67.1801	128.043
		71.4543	102.663	88.7613
		135.685	91.1355	66.4875
		112.916	133.815
Mean	Sham	100	102.409	64.7927
	TBI	118.374	87.6118	76.4478
SE	Sham	15.8011	17.7567	3.88819
	TBI	12.0557	6.89868	7.19794

## Sheet: HK2
Brainstem
HK2		10wk	19wk	28wk		Anova: Two-Factor With Replication
BT	Sham	2.16011	6.18418	2.567
		2.31193	2.3617	2.68663		SUMMARY	10wk	19wk	28wk	Total
		3.24563	3.49166	1.8609		Sham
		4.40409	2.54788	1.75886		Count	10	10	10	30
		2.33253	2.00205	2.42774		Sum	28.0838	27.4743	24.1855	79.7436
		3.04364	2.04466	2.79505		Average	2.80838	2.74743	2.41855	2.65812
		2.38546	1.54194	2.36772		Variance	0.772377	1.99234	0.126699	0.927664
		3.26029	2.40488	2.80534
		1.31823	3.58295	2.49726		TBI
		3.62188	1.31242	2.419		Count	10	10	10	30
	TBI	2.808	2.747	3.20643		Sum	36.7119	37.7938	25.8625	100.368
		2.4892	5.8171	2.49264		Average	3.67119	3.77938	2.58625	3.34561
		1.85937	2.65553	2.39745		Variance	1.62581	1.49394	0.268759	1.35188
		2.34649	2.37674	2.10952
		5.30736	4.5438	1.61759		Total
		3.97361	3.60923	2.3132		Count	20	20	20
		4.12281	5.19096	2.88921		Sum	64.7957	65.2681	50.048
		3.66293	4.85241	2.92919		Average	3.23978	3.26341	2.5024
		5.60061	2.88554	3.32128		Variance	1.33189	1.93164	0.194724
		4.54148	3.1155	2.586
Mean	Sham	2.80838	2.74743	2.41855		ANOVA
	TBI	3.67119	3.77938	2.58625		Source of Variation	SS	df	MS	F	P-value	F crit
						Sample	7.08956	1	7.08956	6.77354	0.0119183	4.01954
SE	Sham	0.277917	0.446357	0.112561		Columns	7.48944	2	3.74472	3.5778	0.0347419	3.16825
	TBI	0.403214	0.386515	0.163939		Interaction	2.09784	2	1.04892	1.00216	0.373809	3.16825
						Within	56.5194	54	1.04666
	t test	0.0950675	0.0975457	0.41012
						Total	73.1962	59
HK2		10wk	19wk	28wk
BT	Sham	76.9166	220.204	91.405
		82.3227	84.0946	95.6649
		115.57	124.33	66.2625
		156.82	90.7241	62.6289
		83.0562	71.2885	86.4463
		108.377	72.8057	99.5253
		84.9409	54.905	84.3092
		116.091	85.6321	99.8919
		46.9391	127.581	88.9216
		128.967	46.7323
	TBI	99.9865	97.8144	114.174
		88.6347	207.134	88.7573
		66.2078	94.5574	85.3677
		83.5532	84.6304	75.1153
		188.983	161.794	57.5986
		141.491	128.516	82.3678
		146.804	184.838	102.878
		130.429	172.783	104.302
		199.425	102.748	118.263
		161.712	110.936
Mean	Sham	100	97.8297	86.1173
	TBI	130.723	134.575	92.0916
SE	Sham	9.89598	15.8937	4.48112
	TBI	14.3575	13.7629	6.52651

## Sheet: GPR81
Brainstem
	GPR81	10wk	19wk	28wk		Anova: Two-Factor With Replication
BT	Sham	12.4612	13.5973	3.95863
		23.9585	7.79805	14.0748		SUMMARY	10wk	19wk	28wk	Total
		12.1596	60.3257	9.42522		Sham
		18.4008	36.1814	1.93288		Count	10	10	10	30
		19.5692	6.95524	25.8389		Sum	256.79	243.073	163.728	663.591
		31.4619	10.203	17.0555		Average	25.679	24.3073	16.3728	22.1197
		24.8534	24.6547	40.685		Variance	251.722	295.024	127.907	226.783
		11.178	17.5409	12.069
		62.5519	24.67	22.3147		TBI
		40.196	41.1471	16.373		Count	10	10	10	30
	TBI	57.81	52.8398	19.2901		Sum	578.1	397.448	251.309	1226.86
		53.8716	33.3127	19.1566		Average	57.81	39.7448	25.1309	40.8952
		65.7868	39.745	6.4433		Variance	818.104	352.262	316.028	646.105
		33.1227	11.4209	8.85289
		107.742	49.5652	23.7038		Total
		32.8775	21.1655	19.1722		Count	20	20	20
		16.4787	32.81	23.0629		Sum	834.891	640.521	415.036
		40.448	48.8841	36.8575		Average	41.7445	32.0261	20.7518
		91.0312	29.5216	69.6383		Variance	778.444	369.324	230.47
		78.932	78.1831	25.131
Mean	Sham	25.679	24.3073	16.3728		ANOVA
	TBI	57.81	39.7448	25.1309		Source of Variation	SS	df	MS	F	P-value	F crit
						Sample	5287.8	1	5287.8	14.6812	0.00033402	4.01954
SE	Sham	5.01719	5.43161	3.5764		Columns	4415.01	2	2207.51	6.12899	0.00399209	3.16825
	TBI	9.04491	5.93517	5.62164		Interaction	1449.3	2	724.651	2.01194	0.143631	3.16825
						Within	19449.4	54	360.175
	t test	0.00609241	0.0710106	0.205192
						Total	30601.5	59
	GPR81	10wk	19wk	28wk
BT	Sham	48.5268	52.951	15.4158
		93.2997	30.3674	54.8103
		47.3524	234.922	36.704
		71.6568	140.898	7.52706
		76.207	27.0853	100.623
		122.52	39.7327	66.4178
		96.7846	96.0109	158.437
		43.5296	68.3084	46.9996
		243.591	96.0706	86.8986
		156.532	160.236
	TBI	225.125	205.77	75.1201
		209.788	129.727	74.6001
		256.189	154.776	25.0917
		128.988	44.4754	34.4752
		419.572	193.018	92.3079
		128.032	82.4234	74.6609
		64.1716	127.77	89.8121
		157.514	190.366	143.532
		354.496	114.964	271.188
		307.379	304.463
Mean	Sham	100	94.6583	63.7592
	TBI	225.125	154.775	97.8652
SE	Sham	19.5381	21.1519	15.5712
	TBI	35.2229	23.1129	24.4759
