# Supplementary material for: Chronic Neurobehavioral Impairments and Decreased Hippocampal Expression of Genes Important for Brain Glucose Utilization in a Mouse Model of Mild TBI
Source: Front Endocrinol (Lausanne). 2020 Sep 18;11:556380. doi: 10.3389/fendo.2020.556380 (PMC7531511; doi:10.3389/fendo.2020.556380)
Supplement: Supplemental File 5 — Gene expression in cerebellum. [file Data_Sheet_5.xlsx]

## Sheet: HK1
cerebellum
HK1		10wk	19wk	28wk			Anova: Two-Factor With Replication
	Sham	26.163	17.4208	12.8866
		14.2966	18.6854	30.8578			SUMMARY	10wk	19wk	28wk	Total
		23.8387	14.0758	15.6265			Sham
		14.9527	22.7441	24.4369			Count	10	10	10	30
		22.6669	32.1439	17.9223			Sum	189.11	203.867	176.896	569.873
		18.2064	18.4035	13.6413			Average	18.911	20.3867	17.6896	18.9958
		18.2694	18.7875	13.346			Variance	25.0332	36.0266	32.7278	30.3643
		12.1708	28.0563	14.5269
		14.2349	12.4431	15.9622			TBI
		24.3104	21.1062	17.69			Count	10	10	10	30
	TBI	25.0371	13.9555	20.0159			Sum	210.268	163.082	188.989	562.338
		13.7574	15.8822	28.8134			Average	21.0268	16.3082	18.8989	18.7446
		10.0145	15.2161	20.7545			Variance	38.0973	12.249	32.0718	29.4292
		15.2245	22.9101	14.3808
		20.8887	11.5681	21.8013			Total
		24.8356	17.0815	14.1805			Count	20	20	20
		22.9104	12.2336	13.9973			Sum	399.378	366.948	365.885
		29.5991	17.4968	25.4604			Average	19.9689	18.3474	18.2942
		26.2104	16.1136	10.6844			Variance	31.082	27.2448	31.0793
		21.7904	20.6242	18.9
mean	Sham	18.911	20.3867	17.6896
	TBI	21.0268	16.3082	18.8989			ANOVA
se	Sham	1.58219	1.89807	1.80908			Source of Variation	SS	df	MS	F	P-value	F crit
	TBI	1.95185	1.10675	1.79086			Sample	0.946147	1	0.946147	0.0322174	0.858223	4.01954
							Columns	36.243	2	18.1215	0.617056	0.543291	3.16825
							Interaction	111.919	2	55.9595	1.90548	0.158619	3.16825
		10wk	19wk	28wk			Within	1585.85	54	29.3676
	Sham	138.348	92.1199	68.1434
		75.5996	98.8073	163.174			Total	1734.96	59
		126.057	74.4317	82.6318
		79.0688	120.269	129.221
		119.861	169.975	94.7717
		96.2744	97.3167	72.1344
		96.6072	99.3471	70.5727
		64.3583	148.36	76.8173
		75.2734	65.7984	84.4068
		128.552	111.608	93.5435
	TBI	132.395	73.7958	105.843
		72.7481	83.984	152.363
		52.9562	80.462	109.748
		80.5059	121.147	76.0445
		110.458	61.1714	115.284
		131.329	90.326	74.9853
		121.148	64.6906	74.017
		156.518	92.5218	134.633
		138.599	85.2078	56.4985
		115.226	109.059	99.9419
	Sham	100	107.803	93.5416
	TBI	111.188	86.2365	99.9359
	Sham	8.3665	10.0369	9.5663
	TBI	10.3213	5.85244	9.46995

## Sheet: PFK
cerebellum
PFK		10wk	19wk	28wk			Anova: Two-Factor With Replication
	Sham	12.1154	8.95647	7.54009
		8.69968	9.81246	12.7062			SUMMARY	10wk	19wk	28wk	Total
		10.6214	10.1654	8.30546			Sham
		8.75958	10.2418	11.4559			Count	10	10	10	30
		11.5352	16.5026	10.4837			Sum	103.241	110.912	96.0604	310.214
		10.8733	9.65355	8.8902			Average	10.3241	11.0912	9.60604	10.3405
		9.96419	11.2312	8.11272			Variance	1.7789	9.2403	2.70148	4.63859
		9.05653	16.268	8.53595
		9.45632	6.94143	10.4202			TBI
		12.1596	11.1395	9.61			Count	10	10	10	30
	TBI	9.83056	10.0897	11.0065			Sum	105.027	96.6916	112.242	313.961
		9.0169	10.1613	14.345			Average	10.5027	9.66916	11.2242	10.4654
		7.8048	9.48202	12.048			Variance	3.29518	1.45186	7.32348	4.16369
		8.64528	11.2418	10.217
		9.61473	8.25941	11.5323			Total
		11.253	9.80937	8.98768			Count	20	20	20
		10.7642	7.14385	8.03723			Sum	208.268	207.604	208.303
		13.1596	9.42912	16.6845			Average	10.4134	10.3802	10.4151
		12.639	10.2298	8.16437			Variance	2.41191	5.59688	5.43777
		12.2987	10.8452	11.22
mean	Sham	10.3241	11.0912	9.60604
	TBI	10.5027	9.66916	11.2242			ANOVA
se	Sham	0.42177	0.961265	0.519758			Source of Variation	SS	df	MS	F	P-value	F crit
	TBI	0.574037	0.381032	0.855774			Sample	0.234022	1	0.234022	0.0544423	0.816388	4.01954
							Columns	0.0155125	2	0.00775627	0.0018044	0.998197	3.16825
							Interaction	23.1298	2	11.5649	2.69043	0.0769444	3.16825
		10wk	19wk	28wk			Within	232.121	54	4.29853
	Sham	117.35	86.753	73.0339
		84.2657	95.0441	123.073			Total	255.5	59
		102.879	98.4626	80.4473
		84.8459	99.2023	110.962
		111.73	159.846	101.546
		105.32	93.5049	86.1111
		96.5139	108.786	78.5803
		87.7221	157.572	82.6798
		91.5946	67.2351	100.931
		117.778	107.898	93.0831
	TBI	95.2195	97.7296	106.609
		87.3383	98.4233	138.947
		75.5978	91.8435	116.697
		83.7387	108.889	98.9623
		93.129	80.0012	111.702
		108.998	95.0142	87.0553
		104.263	69.1958	77.8492
		127.465	91.3311	161.607
		122.422	99.0862	79.0806
		119.126	105.048	108.678
	Sham	100	107.43	93.0448
	TBI	101.73	93.6561	108.719
	Sham	4.0853	9.31087	5.03441
	TBI	5.56016	3.6907	8.28908

## Sheet: PK
cerebellum
PK		10wk	19wk	28wk			Anova: Two-Factor With Replication
	Sham	6.05264	5.7925	7.54944
		2.9366	4.74232	4.63025			SUMMARY	10wk	19wk	28wk	Total
		4.30313	4.34935	11.7028			Sham
		2.03357	2.61887	11.9043			Count	10	10	10	30
		1.28412	9.45101	10.0064			Sum	36.0656	55.6815	93.3939	185.141
		2.08542	6.75262	10.9186			Average	3.60656	5.56815	9.33939	6.17137
		4.22746	5.18073	7.40329			Variance	2.24157	3.2651	5.00973	9.11836
		3.99853	6.69058	9.79357
		3.99275	4.89855	10.1452			TBI
		5.1514	5.20491	9.34			Count	10	10	10	30
	TBI	2.61826	6.62302	9.22545			Sum	46.4924	65.1751	103.311	214.979
		4.38861	6.53631	12.2745			Average	4.64924	6.51751	10.3311	7.16596
		4.88724	5.06962	11.2688			Variance	2.11725	0.53693	2.15318	7.27563
		3.79489	7.71657	8.95188
		4.9391	7.03021	10.9015			Total
		5.32633	7.23948	8.8443			Count	20	20	20
		7.47288	6.58997	10.0835			Sum	82.558	120.857	196.705
		3.82025	6.22293	12.802			Average	4.1279	6.04283	9.83526
		6.18313	5.98299	8.62947			Variance	2.3508	2.03815	3.65178
		3.06166	6.16404	10.33
mean	Sham	3.60656	5.56815	9.33939
	TBI	4.64924	6.51751	10.3311			ANOVA
se	Sham	0.473452	0.57141	0.707794			Source of Variation	SS	df	MS	F	P-value	F crit
	TBI	0.460135	0.231718	0.464024			Sample	14.8382	1	14.8382	5.80989	0.0193713	4.01954
							Columns	337.49	2	168.745	66.0719	3.08116e-15	3.16825
							Interaction	0.0218252	2	0.0109126	0.00427281	0.995737	3.16825
		10wk	19wk	28wk			Within	137.914	54	2.55396
	Sham	167.823	160.61	209.325
		81.4238	131.491	128.384			Total	490.264	59
		119.314	120.595	324.488
		56.3853	72.614	330.073			possible interpretation: maturational or aging change in brain region distant from site of injury and mTBI effect far distant from the injury site
		35.605	262.05	277.45
		57.8229	187.232	302.743
		117.216	143.647	205.273
		110.868	185.511	271.548
		110.708	135.823	281.299
		142.834	144.318	258.972
	TBI	72.5971	183.638	255.796
		121.684	181.234	340.338
		135.51	140.567	312.452
		105.222	213.959	248.211
		136.948	194.928	302.268
		147.684	200.731	245.228
		207.202	182.722	279.587
		105.925	172.545	354.963
		171.441	165.892	239.271
		84.8915	170.912	286.422
Mean	Sham	100	154.389	258.956
	TBI	128.91	180.713	286.454
se	Sham	13.1275	15.8436	19.6252
	TBI	12.7583	6.42489	12.8661

## Sheet: PDH
cerebellum
PDH		10wk	19wk	28wk			Anova: Two-Factor With Replication
	Sham	5.33363	5.926	17.7808
		10.4035	12.8514	32.4583			SUMMARY	10wk	19wk	28wk	Total
		4.78161	9.15559	12.9091			Sham
		3.49395	6.17781	25.044			Count	10	10	10	30
		3.53012	14.4766	24.8584			Sum	97.2456	116.644	194.992	408.882
		7.60799	15.6711	12.7459			Average	9.72456	11.6644	19.4992	13.6294
		9.34966	14.4857	18.1086			Variance	46.2291	12.9732	42.2153	49.9448
		11.5032	9.89078	11.8472
		15.6485	13.9472	19.74			TBI
		25.5934	14.0614	19.5			Count	10	10	10	30
	TBI	4.43437	15.9197	30.7292			Sum	99.3775	142.434	216.661	458.473
		7.4149	13.4814	30.8407			Average	9.93775	14.2434	21.6661	15.2824
		5.6745	18.9233	21.9804			Variance	17.395	61.6069	52.6112	65.1199
		11.9594	14.0886	15.7086
		17.1404	18.0096	29.4441			Total
		9.94	30.9954	9.968			Count	20	20	20
		12.0743	5.04043	14.0758			Sum	196.623	259.078	411.653
		12.633	3.11292	18.2891			Average	9.83116	12.9539	20.5827
		5.03035	9.20254	23.9549			Variance	30.1497	37.0779	46.1534
		13.0763	13.6606	21.67
mean	Sham	9.72456	11.6644	19.4992
	TBI	9.93775	14.2434	21.6661			ANOVA
se	Sham	2.15009	1.139	2.05464			Source of Variation	SS	df	MS	F	P-value	F crit
	TBI	1.3189	2.48207	2.29371			Sample	40.9881	1	40.9881	1.05535	0.308858	4.01954
							Columns	1223.63	2	611.814	15.7528	4.08113e-06	3.16825
							Interaction	15.9736	2	7.98679	0.205641	0.81476	3.16825
		10wk	19wk	28wk			Within	2097.28	54	38.8385
	Sham	54.847	60.9385	182.845
		106.982	132.155	333.777			Total	3377.87	59
		49.1704	94.1492	132.748
		35.9292	63.5279	257.533
		36.3011	148.866	255.625
		78.2348	161.149	131.069
		96.1448	148.96	186.215
		118.291	101.709	121.828
		160.918	143.423	202.991
		263.183	144.597	200.523
	TBI	45.5997	163.706	315.995
		76.2492	138.633	317.143
		58.3522	194.593	226.03
		122.981	144.877	161.536
		176.259	185.197	302.781
		102.215	318.733	102.503
		124.163	51.832	144.744
		129.908	32.0109	188.072
		51.7283	94.6319	246.334
		134.467	140.475	222.838
	Sham	100	119.947	200.515
	TBI	102.192	146.469	222.797
	Sham	22.1099	11.7126	21.1283
	TBI	13.5626	25.5238	23.5868
		4-5 month when killed at 10 wk
		6-7 month when killed at 19 wk
		9 month when killed at 28wk

## Sheet: Glut1
cerebellum
Glut-1		10wk	19wk	28wk			Anova: Two-Factor With Replication
	Sham	3.87463	2.77572	2.29209
		2.87501	2.77368	2.27295			SUMMARY	10wk	19wk	28wk	Total
		4.606	2.59862	2.44838			Sham
		2.39785	3.47091	2.87529			Count	10	10	10	30
		3.47365	3.53608	2.55042			Sum	30.192	27.7567	23.8726	81.8213
		2.75899	2.49108	2.09031			Average	3.0192	2.77567	2.38726	2.72738
		2.27971	2.37817	2.06664			Variance	0.65564	0.295768	0.0558816	0.382668
		2.2754	3.32336	2.35657
		2.19502	1.77	2.52993			TBI
		3.45578	2.63908	2.39			Count	10	10	10	30
	TBI	2.55555	2.22673	2.95871			Sum	28.509	25.3911	25.2692	79.1693
		2.46583	2.64965	3.90267			Average	2.8509	2.53911	2.52692	2.63898
		2.24856	2.56038	2.66202			Variance	0.216184	0.146766	0.365981	0.249476
		2.36658	3.32575	2.26197
		2.57748	2.12211	2.59573			Total
		2.97847	2.99057	2.09993			Count	20	20	20
		3.58423	2.42242	1.8776			Sum	58.701	53.1478	49.1418
		3.31585	2.58253	2.57172			Average	2.93505	2.65739	2.45709
		3.28696	2.39278	1.80889			Variance	0.420423	0.224348	0.204963
		3.1295	2.11814	2.53
mean	Sham	3.0192	2.77567	2.38726
	TBI	2.8509	2.53911	2.52692			ANOVA
se	Sham	0.256055	0.171979	0.074754			Source of Variation	SS	df	MS	F	P-value	F crit
	TBI	0.147032	0.121147	0.191306			Sample	0.117217	1	0.117217	0.405076	0.527168	4.01954
							Columns	2.30444	2	1.15222	3.98182	0.0243745	3.16825
							Interaction	0.40175	2	0.200875	0.69418	0.503885	3.16825
		10wk	19wk	28wk			Within	15.626	54	0.28937
	Sham	128.333	91.9354	75.917
		95.2241	91.868	75.283			Total	18.4494	59
		152.557	86.0697	81.0935
		79.4199	114.961	95.2333
		115.052	117.119	84.4731
		91.3813	82.5078	69.2338
		75.5071	78.7681	68.4499
		75.3642	110.074	78.0526
		72.702	58.6249	83.7948
		114.46	87.4098	79.16
	TBI	84.6431	73.7523	97.9965
		81.6716	87.76	129.261
		74.4752	84.8033	88.1695
		78.3841	110.153	74.9193
		85.3696	70.287	85.9738
		98.6509	99.0517	69.5525
		118.714	80.2336	62.1887
		109.825	85.5369	85.1786
		108.869	79.2522	59.9127
		103.653	70.1557	83.7969
	Sham	100	91.9338	79.0691
	TBI	94.4256	84.0986	83.695
	Sham	8.48087	5.69617	2.47595
	TBI	4.8699	4.01255	6.33632

## Sheet: Glut3
cerebellum
Glut-3		10wk	19wk	28wk			Anova: Two-Factor With Replication
	Sham	8.89254	6.5659	7.24878
		5.85587	6.62623	7.90028			SUMMARY	10wk	19wk	28wk	Total
		6.09928	5.42844	6.50927			Sham
		6.23139	8.18105	7.91614			Count	10	10	10	30
		8.41487	10.9174	8.06065			Sum	70.4128	78.7571	74.5007	223.671
		7.16287	7.42114	6.2813			Average	7.04128	7.87571	7.45007	7.45568
		6.76065	8.44659	6.59475			Variance	1.41765	3.8567	1.3333	2.17071
		5.86878	11.0738	6.42041
		6.44901	5.63947	10.1191			TBI
		8.67754	8.457	7.45			Count	10	10	10	30
	TBI	7.43558	6.28313	7.55043			Sum	72.5872	64.3391	77.4788	214.405
		6.2308	7.21323	9.13192			Average	7.25872	6.43391	7.74788	7.14684
		5.37803	6.23287	8.22267			Variance	1.73383	0.529126	2.57012	1.80407
		5.20384	7.6501	7.42987
		7.30442	5.54455	8.19658			Total
		7.16612	6.69792	5.79188			Count	20	20	20
		7.70842	5.32167	4.61512			Sum	143	143.096	151.979
		8.98017	6.48268	10.2844			Average	7.15	7.15481	7.59897
		8.72516	5.95081	8.50593			Variance	1.50525	2.62455	1.87233
		8.45468	6.96212	7.75
mean	Sham	7.04128	7.87571	7.45007
	TBI	7.25872	6.43391	7.74788			ANOVA
se	Sham	0.376517	0.621024	0.365144			Source of Variation	SS	df	MS	F	P-value	F crit
	TBI	0.416393	0.230027	0.506964			Sample	1.4308	1	1.4308	0.750373	0.390191	4.01954
							Columns	2.6592	2	1.3296	0.697298	0.502356	3.16825
							Interaction	9.64299	2	4.82149	2.52859	0.08918	3.16825
		10wk	19wk	28wk			Within	102.967	54	1.90679
	Sham	126.292	93.2487	102.947
		83.1648	94.1054	112.199			Total	116.7	59
		86.6217	77.0945	92.4444
		88.498	116.187	112.425
		119.508	155.049	114.477
		101.727	105.395	89.2068
		96.0145	119.958	93.6584
		83.3482	157.27	91.1824
		91.5886	80.0916	143.711
		123.238	120.106	105.805
	TBI	105.6	89.2328	107.231
		88.4897	102.442	129.691
		76.3786	88.5189	116.778
		73.9047	108.646	105.519
		103.737	78.7434	116.408
		101.773	95.1237	82.2561
		109.475	75.5781	65.5437
		127.536	92.0668	146.059
		123.914	84.5132	120.801
		120.073	98.8758	110.065
	Sham	100	111.851	105.806
	TBI	103.088	91.3741	110.035
	Sham	5.34728	8.81975	5.18576
	TBI	5.9136	3.26684	7.19988

## Sheet: MCT1
cerebellum
MCT-1		10wk	19wk	28wk			Anova: Two-Factor With Replication
	Sham	63.6478	71.3405	74.9247
		64.1884	62.8361	81.325			SUMMARY	10wk	19wk	28wk	Total
		80.5746	55.3279	68.7741			Sham
		72.7692	67.0823	75.7467			Count	10	10	10	30
		73.9893	87.4258	75.8293			Sum	765.198	731.553	712.987	2209.74
		84.3006	73.1624	67.6662			Average	76.5198	73.1553	71.2987	73.6579
		78.9209	81.225	61.2632			Variance	64.5936	105.818	34.6002	68.4551
		75.8953	87.4361	65.2152
		85.083	70.1197	70.942			TBI
		85.8287	75.597	71.3			Count	10	10	10	30
	TBI	80.0296	77.4947	72.9441			Sum	793.613	770.899	749.381	2313.89
		71.0545	82.7313	85.1017			Average	79.3613	77.0899	74.9381	77.1298
		70.0334	72.7629	77.1174			Variance	62.9104	41.3263	55.3379	52.8972
		67.1848	79.8234	80.3214
		78.5323	78.4857	77.6045			Total
		79.36	78.6443	62.1353			Count	20	20	20
		84.381	87.4713	62.5728			Sum	1558.81	1502.45	1462.37
		89.9471	72.7918	80.5817			Average	77.9405	75.1226	73.1184
		89.7318	63.557	76.0625			Variance	62.5214	73.774	46.088
		83.3584	77.137	74.94
mean	Sham	76.5198	73.1553	71.2987
	TBI	79.3613	77.0899	74.9381			ANOVA
se	Sham	2.54153	3.25297	1.86011			Source of Variation	SS	df	MS	F	P-value	F crit
	TBI	2.5082	2.03289	2.3524			Sample	180.809	1	180.809	2.97558	0.0902498	4.01954
							Columns	234.738	2	117.369	1.93154	0.154806	3.16825
							Interaction	3.19803	2	1.59901	0.026315	0.974041	3.16825
		10wk	19wk	28wk			Within	3281.28	54	60.7644
Sham	Sham	83.1783	93.2315	97.9155
		83.8847	82.1175	106.28			Total	3700.02	59
		105.299	72.3053	89.8775
		95.0986	87.6667	98.9897
		96.693	114.253	99.0977
		110.168	95.6124	88.4297
		103.138	106.149	80.0619
		99.184	114.266	85.2266
		111.191	91.6361	92.7107
		112.165	98.7941	93.1785
	TBI	104.587	101.274	95.3271
		92.8576	108.117	111.215
		91.5233	95.0903	100.781
		87.8006	104.317	104.968
		102.63	102.569	101.418
		103.712	102.776	81.2016
		110.274	114.312	81.7733
		117.547	95.128	105.308
		117.266	83.0596	99.4025
		108.937	100.807	97.9355
	Sham	100	95.6031	93.1768
	TBI	103.713	100.745	97.933
	Sham	3.3214	4.25115	2.43089
	TBI	3.27784	2.65668	3.07424

## Sheet: MCT2
cerebellum
MCT-2		10wk	19wk	28wk			Anova: Two-Factor With Replication
	Sham	2.37784	1.96803	2.67835
		1.3261	1.36365	2.60294			SUMMARY	10wk	19wk	28wk	Total
		1.1932	1.21049	2.59907			Sham
		1.89292	1.94757	2.80136			Count	10	10	10	30
		2.21857	3.06154	2.12285			Sum	17.3534	20.1378	25.0858	62.5769
		1.26747	1.76455	2.3122			Average	1.73534	2.01378	2.50858	2.0859
		1.72659	2.09092	2.4534			Variance	0.275874	0.319711	0.0359114	0.301757
		1.2247	2.48126	2.52629
		1.49033	1.68109	2.4793			TBI
		2.63566	2.56866	2.51			Count	10	10	10	30
	TBI	2.52052	1.45312	2.50565			Sum	18.9374	16.8194	26.0363	61.7931
		1.37084	1.50109	3.56232			Average	1.89374	1.68194	2.60363	2.05977
		1.10776	1.43725	2.66574			Variance	0.304016	0.0912067	0.236687	0.356835
		1.1587	2.00491	2.31645
		2.22972	1.14589	2.49809			Total
		2.14045	1.73847	2.27682			Count	20	20	20
		2.0963	1.64583	2.86518			Sum	36.2908	36.9572	51.1221
		2.48609	1.96698	3.01429			Average	1.81454	1.84786	2.5561
		2.32905	1.82047	1.73176			Variance	0.281287	0.223622	0.131503
		1.49796	2.10541	2.6
mean	Sham	1.73534	2.01378	2.50858
	TBI	1.89374	1.68194	2.60363			ANOVA
se	Sham	0.166095	0.178805	0.0599261			Source of Variation	SS	df	MS	F	P-value	F crit
	TBI	0.17436	0.0955022	0.153846			Sample	0.0102396	1	0.0102396	0.0486284	0.826299	4.01954
							Columns	7.01759	2	3.50879	16.6635	2.31003e-06	3.16825
							Interaction	0.710956	2	0.355478	1.68819	0.194463	3.16825
		10wk	19wk	28wk			Within	11.3706	54	0.210568
	Sham	137.024	113.409	154.342
		76.4173	78.5812	149.996			Total	19.1094	59
		68.7588	69.755	149.773
		109.081	112.23	161.43
		127.847	176.423	122.331
		73.039	101.683	133.242
		99.4959	120.491	141.379
		70.5743	142.984	145.579
		85.8815	96.8739	142.871
		151.881	148.02	144.64
	TBI	145.246	83.7367	144.389
		78.9953	86.5011	205.281
		63.8352	82.8226	153.615
		66.7706	115.534	133.487
		128.489	66.0326	143.954
		123.345	100.181	131.203
		120.8	94.8418	165.108
		143.263	113.349	173.7
		134.213	104.906	99.7937
		86.3207	121.325	149.827
	Sham	100	116.045	144.558
	TBI	109.128	96.9229	150.036
	Sham	9.5713	10.3037	3.45328
	TBI	10.0476	5.50337	8.86548

## Sheet: HK2
cerebellum
HK2	HK2		10wk	19wk	28wk		Anova: Two-Factor With Replication
		Sham	8.33431	9.68125	4.80559
			6.73406	9.72086	7.65261		SUMMARY	10wk	19wk	28wk	Total
			5.76136	8.19016	4.64248		Sham
			6.44356	8.24232	7.07407		Count	10	10	10	30
			8.20203	12.1325	6.78558		Sum	77.9036	87.605	64.1821	229.691
			8.57619	7.97886	5.58901		Average	7.79036	8.7605	6.41821	7.65636
			7.35295	9.19537	6.95189		Variance	1.87804	2.17552	1.29128	2.61395
			7.32572	7.20202	6.18382
			8.609	7.45182	8.077		TBI
			10.5645	7.80986	6.42		Count	10	10	10	30
		TBI	6.1973	9.55533	6.25297		Sum	80.8403	79.6811	64.4929	225.014
			6.02991	7.48057	6.7432		Average	8.08403	7.96811	6.44929	7.50048
			7.13157	9.70258	7.3719		Variance	3.26269	1.63323	1.92849	2.69179
			6.72059	9.57177	4.17756
			7.40516	6.79344	7.14142		Total
			10.2596	7.63633	5.16861		Count	20	20	20
			8.64498	7.12231	5.24102		Sum	158.744	167.286	128.675
			8.68947	6.43365	6.74907		Average	7.9372	8.36431	6.43375
			11.6818	6.78419	9.19711		Variance	2.45778	1.96938	1.52541
			8.08	8.60093	6.45
	mean	Sham	7.79036	8.7605	6.41821
		TBI	8.08403	7.96811	6.44929		ANOVA
	se	Sham	0.433364	0.466424	0.359344		Source of Variation	SS	df	MS	F	P-value	F crit
		TBI	0.5712	0.404133	0.439146		Sample	0.364484	1	0.364484	0.179707	0.673309	4.01954
							Columns	41.1324	2	20.5662	10.1401	0.000182418	3.16825
							Interaction	3.21099	2	1.60549	0.791582	0.458314	3.16825
			10wk	19wk	28wk		Within	109.523	54	2.02821
		Sham	106.982	124.272	61.6864
			86.4409	124.781	98.2317		Total	154.231	59
			73.955	105.132	59.5926
			82.7119	105.801	90.8054
			105.284	155.737	87.1022
mean			110.087	102.42	71.7426
SE			94.3852	118.035	89.237
			94.0356	92.4478	79.3778
mean			110.508	95.6543	103.679
SE			135.609	100.25	82.4095
		TBI	79.5509	122.656	80.2654
mean			77.4022	96.0234	86.5583
SE			91.5435	124.546	94.6284
			86.2679	122.867	53.6247
			95.0553	87.2031	91.67
			131.695	98.0227	66.3462
			110.97	91.4246	67.2756
			111.541	82.5847	86.6336
			149.952	87.0843	118.058
			103.718	110.405	82.7946
		Sham	100	112.453	82.3865
		TBI	103.77	102.282	82.7854
		Sham	5.56282	5.98719	4.61267
		TBI	7.33213	5.1876	5.63704

## Sheet: GPR81
Cerebellum
GPR81		10wk	19wk	28wk			Anova: Two-Factor With Replication
	Sham	3.21318	5.15488	2.35666
		1.46773	1.50217	4.987			SUMMARY	10wk	19wk	28wk	Total
		4.26737	4.27038	3.091			Sham
		2.66645	4.72251	4.3785			Count	10	10	10	30
		3.45273	2.04338	4.45327			Sum	30.7808	36.004	29.9401	96.7249
		3.11282	4.45969	1.87412			Average	3.07808	3.6004	2.99401	3.22416
		2.24545	4.85199	1.64129			Variance	0.859255	1.74972	1.49024	1.34661
		4.26123	3.41201	1.73882
		2.2403	2.034	2.42941			TBI
		3.85356	3.55299	2.99			Count	10	10	10	30
	TBI	4.5727	3.708	2.48238			Sum	34.2983	31.8797	30.1788	96.3568
		3.51698	3.8247	3.78946			Average	3.42983	3.18797	3.01788	3.21189
		1.18759	2.52275	3.05343			Variance	2.77376	1.08564	0.643782	1.42709
		2.55988	4.44172	3.80283
		1.90397	2.08913	3.24203			Total
		1.89521	2.90854	1.62832			Count	20	20	20
		2.82188	1.81972	2.83211			Sum	65.0792	67.8837	60.1189
		5.46626	4.8705	4.22152			Average	3.25396	3.39418	3.00594
		4.07093	2.19161	2.10674			Variance	1.75346	1.38783	1.011
		6.30292	3.503	3.02
mean		3.07808	3.6004	2.99401			ANOVA
		3.42983	3.18797	3.01788			Source of Variation	SS	df	MS	F	P-value	F crit
							Sample	0.0022579	1	0.0022579	0.00157484	0.968491	4.01954
se		0.29313	0.418297	0.386036			Columns	1.54603	2	0.773015	0.539162	0.586343	3.16825
		0.526665	0.329491	0.253729			Interaction	1.46975	2	0.734875	0.512561	0.601844	3.16825
							Within	77.4216	54	1.43373
t test		0.566741	0.44866	0.959351
							Total	80.4396	59
GPR81		10wk	19wk	28wk
	Sham	104.389	167.471	76.5625
		47.6831	48.8021	162.016
		138.637	138.735	100.42
		86.6271	153.424	142.248
		112.171	66.3849	144.677
		101.128	144.885	60.8861
		72.9495	157.63	53.322
		138.438	110.849	56.4903
		72.7824	66.0801	78.9262
		125.194	115.429	97.1384
	TBI	148.557	120.465	80.647
		114.259	124.256	123.111
		38.5821	81.9586	99.1991
		83.1649	144.301	123.545
		61.8559	67.8712	105.326
		61.5712	94.4919	52.9006
		91.6767	59.1186	92.0089
		177.587	158.232	137.148
		132.255	71.2006	68.4434
		204.768	113.805	98.1131
mean		100	116.969	97.2686
		111.428	103.57	98.0442
se		9.52315	13.5895	12.5415
		17.1102	10.7044	8.24308
